# Supplementary material for: Intergrative metabolomic and transcriptomic analyses reveal the potential regulatory mechanism of unique dihydroxy fatty acid biosynthesis in the seeds of an industrial oilseed crop Orychophragmus violaceus
Source: BMC Genomics. 2024 Jan 3;25:29. doi: 10.1186/s12864-023-09906-0 (PMC10765717; doi:10.1186/s12864-023-09906-0)
Supplement: Supplementary file 2 — Additional file 2: Tables S1-S8. [file 12864_2023_9906_MOESM2_ESM.xls]

## Sheet: Table S1
Table S1 Statistics of Metabolites of Orychophragmus violaceus seeds range from T1-T4
Index	Q1 (Da)	Q3 (Da)	Molecular Weight (Da)	Formula	Ionization model	Compounds	Class I	Class II	CAS	Level	T1-1	T1-2	T1-3	T1-4	T2-1	T2-2	T2-3	T2-4	T3-1	T3-2	T3-3	T3-4	T4-1	T4-2	T4-3	T4-4	mix01	mix02	mix03	cpd_ID	kegg_map
pme3200	74	57	73.1	C2H7N3	[M+H]+	1-Methylguanidine	Nucleotides and derivatives	Nucleotides and derivatives	471-29-4	3	89000	71700	48200	48300	62300	55100	61900	60700	96500	92900	84000	104000	30500	27900	24300	21200	94900	98300	67200	C02294	--
mws0217	76	30	75	C2H5NO2	[M+H]+	L-Glycine	Amino acids and derivatives	Amino acids and derivatives	56-40-6	3	15900	16800	18600	10100	4470	8750	7170	8920	10100	9550	6110	19300	4710	6260	6960	5670	16900	17500	13500	C00037	ko00230,ko00260,ko00310,ko00440,ko00460,ko00480,ko00630,ko00730,ko00860,ko00970,ko01100,ko01110,ko01200,ko01230,ko02010
pmb0782	86.1	69.2	85.1	C5H11N	[M+H]+	Piperidine	Alkaloids	Piperidine alkaloids	110-89-4	3	11700000	10800000	11000000	10400000	2020000	2380000	2320000	1850000	950000	1180000	1120000	745000	102000	76600	78100	86300	4050000	2810000	2800000	C01746	ko00960
ML10198895	88	88	89	C3H7NO2	[M-H]-	N-Methylglycine	Amino acids and derivatives	Amino acids and derivatives	107-97-1	3	11700	9910	12300	11500	16000	6900	7470	14500	11000	6360	4360	3050	4870	3520	3180	3940	15000	6940	7480	C00213	ko00260,ko00330,ko01100
pmf0096	89	70.9	90	C2H2O4	[M-H]-	Oxalic acid	Organic acids	Organic acids	144-62-7	3	149000	114000	104000	129000	22300	21600	22000	8830	28200	51400	34600	15900	12400	6700	3520	16000	29700	24800	29900	C00209	ko00230,ko00630,ko01100
Lmgn002679	93	75	94	C6H6O	[M-H]-	Phenol	Phenolic acids	Phenolic acids	108-95-2	3	38600	28600	44600	29800	15800	15500	14100	14600	70700	57700	77500	53700	406000	386000	362000	469000	122000	115000	140000	C00146	ko00350,ko01100
MWS2040	95	80	96	CH4O3S	[M-H]-	Methanesulfonic acid	Organic acids	Organic acids	75-75-2	3	502000	482000	480000	543000	265000	272000	307000	348000	283000	279000	323000	387000	874000	935000	655000	799000	675000	642000	608000	C11145	ko00920,ko01100
Lmqp000873	101	55	100	C4H4O3	[M+H]+	Succinic anhydride	Organic acids	Organic acids	108-30-5	3	1060000	965000	1030000	997000	229000	221000	204000	221000	226000	232000	221000	123000	199000	208000	156000	177000	510000	339000	429000	C19524	--
MWSmce461	102	56.1	101	C4H7NO2	[M+H]+	L-Azetidine-2-carboxylic acid	Amino acids and derivatives	Amino acids and derivatives	2133-34-8	1	3150000	3240000	2810000	2800000	1520000	1240000	1480000	1520000	892000	901000	972000	1120000	727000	688000	761000	781000	1990000	1450000	1750000	--	--
mws4052	102	56.1	101	C4H7NO2	[M+H]+	1-Aminocyclopropane-1-carboxylic acid	Organic acids	Organic acids	22059-21-8	1	2250000	2270000	2120000	1970000	996000	968000	839000	882000	702000	550000	495000	859000	743000	785000	644000	698000	1350000	1140000	1150000	C01234	ko00270,ko01100,ko01110
MWSmce331	102	56.1	101	C4H7NO2	[M+H]+	Azetidine-2-carboxylic acid	Alkaloids	Alkaloids	2517-04-06	1	5470000	5750000	5140000	5000000	2340000	2090000	2000000	2170000	1390000	1160000	1190000	1680000	1380000	1390000	1320000	1290000	2790000	2490000	2390000	C08267	--
MWStz073	102	84.1	101	C4H7NO2	[M+H]+	5-Hydroxy-2-pyrrolidinone	Alkaloids	Pyrrole alkaloids	62312-55-4	2	207000	207000	149000	194000	165000	187000	174000	162000	138000	135000	156000	139000	128000	140000	134000	123000	201000	162000	143000	--	--
pme1841	103	86.1	102	C5H14N2	[M+H]+	Cadaverine	Alkaloids	Alkaloids	462-94-2	3	44900	41900	38600	43300	15400	16000	10400	14800	23300	28500	19600	21000	39800	19900	24000	26900	28700	28500	23000	C01672	ko00310,ko00480,ko00960,ko01100,ko01110
pme3011	104	68.8	103	C4H9NO2	[M+H]+	γ-Aminobutyric acid	Organic acids	Organic acids	1956-12-02	2	6350000	6280000	5590000	6080000	1180000	835000	915000	797000	896000	1480000	1120000	753000	299000	402000	202000	241000	2880000	2340000	2470000	C00334	ko00250,ko00330,ko00410,ko00650,ko00760,ko01100
pme3033	104	86	103	C4H9NO2	[M+H]+	N,N-Dimethylglycine	Amino acids and derivatives	Amino acids and derivatives	1118-68-9	3	4270000	4340000	4060000	4350000	1530000	1420000	1410000	1340000	1240000	1430000	1320000	1060000	807000	810000	707000	704000	2390000	2220000	2060000	C01026	ko00260,ko01100
pme3017	104	58	103	C4H9NO2	[M+H]+	2-Aminoisobutyric acid	Organic acids	Organic acids	62-57-7	2	19100000	18600000	18400000	17800000	15900000	15900000	16700000	15400000	13300000	14000000	13000000	12700000	11400000	11000000	11200000	10700000	17000000	14800000	14300000	C03665	--
MWSmce585	104	59	103	C4H9NO2	[M+H]+	Methyl 3-aminopropanoate	Amino acids and derivatives	Amino acids and derivatives	4138-35-6	2	16700000	16700000	16800000	16500000	15100000	15700000	15900000	15400000	14000000	13500000	13100000	12500000	11600000	10900000	11400000	11400000	16300000	13600000	13200000	--	--
Lmbn000193	103	59	104	C3H4O4	[M-H]-	Tartronate semialdehyde	Organic acids	Organic acids	2480-77-5	3	20300	20100	38100	35600	13200	10700	1690	3170	4420	4360	5020	8290	33600	32200	21500	49400	30900	18900	18700	C01146	ko00053,ko00630,ko01100
mws0574	103	57	104	C4H8O3	[M-H]-	2-Hydroxyisobutyric acid	Organic acids	Organic acids	594-61-6	3	20400	20100	23700	19900	15200	11300	10600	10100	6930	9090	10800	8190	10100	12900	7560	9320	10200	10000	11400	C21297	--
pme1975	103	59	104	C3H4O4	[M-H]-	Malonic acid	Organic acids	Organic acids	141-82-2	3	465000	451000	440000	424000	125000	176000	119000	146000	168000	113000	180000	150000	2050000	1730000	1640000	1320000	509000	578000	659000	C00383	ko00061,ko00240,ko00410,ko01100,ko01212
pmb0484	104	60.1	104	C5H14NO+	[M]+	Choline	Alkaloids	Alkaloids	62-49-7	2	26500000	25400000	25200000	25000000	23500000	23700000	24100000	23400000	19700000	21100000	19600000	18200000	17300000	16200000	17300000	16600000	24400000	21100000	20800000	C00114	ko00260,ko00564,ko01100,ko02010
pme0010	106	60	105	C3H7NO3	[M+H]+	L-Serine	Amino acids and derivatives	Amino acids and derivatives	56-45-1	3	3840000	3540000	3720000	3550000	2210000	2280000	2420000	2460000	2860000	2390000	2630000	3510000	1680000	1660000	1480000	1620000	4200000	4360000	4230000	C00065	ko00260,ko00261,ko00270,ko00460,ko00600,ko00630,ko00920,ko00970,ko01100,ko01110,ko01200,ko01230,ko02010
pme2433	106	88	105	C4H11NO2	[M+H]+	Diethanolamine	Alkaloids	Alkaloids	111-42-2	3	237000	199000	253000	233000	124000	133000	114000	120000	134000	117000	128000	180000	45200	61100	38300	67100	223000	241000	238000	C06772	ko00564
Zmyn002321	107	106	108	C7H8O	[M-H]-	4-Methylphenol	Phenolic acids	Phenolic acids	106-44-5	3	24900	51200	39300	31900	14200	18900	14300	15200	11100	9190	7670	12200	3510	448	1540	6600	7200	18300	15100	C01468	ko01100
mws0601	110	66	111	C5H5NO2	[M-H]-	Pyrrole-2-carboxylic acid	Organic acids	Organic acids	634-97-9	3	57100	50600	46400	54900	18700	16000	16600	12800	13200	26400	19700	19700	93900	82700	84600	77600	36700	33400	36600	C05942	ko00330
mws0255	112	95	111	C4H5N3O	[M+H]+	Cytosine	Nucleotides and derivatives	Nucleotides and derivatives	71-30-7	2	267000	304000	301000	281000	162000	145000	145000	141000	98200	145000	126000	147000	167000	146000	156000	161000	238000	183000	160000	C00380	ko00240,ko01100
pme2122	112	95	111	C5H9N3	[M+H]+	Histamine	Alkaloids	Alkaloids	51-45-6	3	46300	40800	33300	44900	40200	24200	36800	33600	14600	22000	25200	11300	17200	3490	11900	13500	46200	31900	21600	C00388	ko00340,ko01100,ko01110
pme0257	111	80	112	C4H4N2O2	[M-H]-	Uracil	Nucleotides and derivatives	Nucleotides and derivatives	66-22-8	3	207000	192000	198000	189000	104000	144000	164000	118000	146000	111000	105000	131000	90700	139000	80400	61900	102000	170000	169000	C00106	ko00240,ko00410,ko00770,ko01100
pme1936	114	86	113	C4H7N3O	[M+H]+	Creatinine	Organic acids	Organic acids	60-27-5	3	62100	60000	62300	47400	41900	56000	62200	57800	44400	57600	70800	55800	65200	58900	57900	58300	60600	53400	55300	C00791	ko00330,ko01100
MWS2056	115	69.1	114	C6H10O2	[M+H]+	Delta-Hexalactone	Others	Others	823-22-3	3	53200	59200	74400	47000	72000	65000	43800	56100	52000	64600	71900	51400	42800	60100	46900	43200	29300	33700	23100	--	--
pme0006	116	70.1	115	C5H9NO2	[M+H]+	L-Proline	Amino acids and derivatives	Amino acids and derivatives	147-85-3	1	9170000	9150000	8070000	7770000	770000	582000	622000	623000	1030000	958000	948000	1080000	309000	220000	235000	262000	4500000	4300000	4520000	C00148	ko00330,ko00332,ko00970,ko01100,ko01110,ko01230,ko02010
mws0376	115	71	116	C4H4O4	[M-H]-	Fumaric acid	Organic acids	Organic acids	110-17-8	3	3350000	2980000	2940000	3030000	414000	456000	354000	343000	138000	214000	212000	159000	536000	385000	405000	753000	1130000	1040000	960000	C00122	ko00020,ko00190,ko00220,ko00250,ko00350,ko00360,ko00620,ko00650,ko00760,ko01100,ko01110,ko01200
mws0823	115	71	116	C5H8O3	[M-H]-	3-Methyl-2-Oxobutanoic acid	Organic acids	Organic acids	759-05-7	2	41700	44400	53400	51300	22100	18200	10200	19500	3460	13400	15800	7130	24900	23400	20600	30000	15000	20900	20300	C00141	ko00280,ko00290,ko00770,ko00966,ko01100,ko01110,ko01210,ko01230
pmb1096	118	91	117	C8H7N	[M+H]+	Indole	Alkaloids	Plumerane	120-72-9	2	46900	52900	44300	42200	22900	22500	25400	18400	10100	19000	17200	13800	16000	9990	12200	14300	26100	22800	21300	C00463	ko00380,ko00400,ko00402,ko01100,ko01110
MWSmce548	118	58.1	117	C5H11NO2	[M+H]+	Betaine	Alkaloids	Alkaloids	107-43-7	1	1810000	2250000	2180000	1910000	3810000	3270000	3470000	3490000	4960000	3820000	4920000	5160000	11300000	10200000	10400000	10100000	4450000	4550000	4640000	C00719	ko00260,ko01100,ko02010
pme0120	118	101	117	C5H11NO2	[M+H]+	5-Aminovaleric acid	Organic acids	Organic acids	660-88-8	3	37700	42700	39300	23300	15000	16600	10100	18600	7870	14500	12800	17000	18900	24300	18200	17300	23000	23800	9810	C00431	ko00310,ko00330,ko01100
mws0256	118	72.1	117	C5H11NO2	[M+H]+	L-Valine	Amino acids and derivatives	Amino acids and derivatives	72-18-4	1	45000000	46100000	52100000	48900000	12200000	12500000	11400000	11200000	5820000	6370000	5700000	5000000	1060000	1010000	957000	873000	19400000	17300000	18200000	C00183	ko00280,ko00290,ko00311,ko00460,ko00770,ko00966,ko00970,ko01100,ko01110,ko01210,ko01230,ko02010
mws0470	117	73	118	C4H6O4	[M-H]-	Methylmalonic acid*	Organic acids	Organic acids	516-05-2	1	61000000	58400000	59500000	60400000	15400000	16000000	14000000	15100000	13300000	15400000	15500000	10300000	11500000	12300000	12300000	13400000	27400000	27700000	26900000	C02170	ko00240,ko00280,ko00640,ko01100
mws0192	117	73	118	C4H6O4	[M-H]-	Succinic acid*	Organic acids	Organic acids	110-15-6	1	56500000	52900000	56200000	56900000	14600000	13600000	12600000	13400000	11700000	13000000	13100000	9140000	10000000	11000000	10800000	11300000	24300000	25100000	23400000	C00042	ko00020,ko00190,ko00250,ko00310,ko00350,ko00360,ko00620,ko00630,ko00640,ko00650,ko00760,ko00920,ko01100,ko01110,ko01200
mws0147	117	59	118	C5H10O3	[M-H]-	β-Hydroxyisovaleric acid	Organic acids	Organic acids	625-08-1	2	249000	284000	253000	260000	169000	219000	194000	204000	94400	130000	109000	88400	130000	141000	127000	119000	150000	177000	156000	C20827	ko00280,ko01100
pme3096	118	74	119	C3H5NO4	[M-H]-	Aminomalonic acid	Organic acids	Organic acids	1068-84-4	3	2690000	2330000	2720000	2480000	573000	563000	482000	530000	489000	541000	547000	384000	435000	428000	460000	487000	1000000	1020000	1060000	C00872	--
mws0671	120	74.1	119	C4H9NO3	[M+H]+	L-Homoserine*	Amino acids and derivatives	Amino acids and derivatives	672-15-1	2	3230000	3290000	3360000	3470000	3260000	3280000	3610000	3440000	4510000	4100000	4850000	5680000	1570000	1540000	1350000	1320000	4420000	4450000	4430000	C00263	ko00260,ko00270,ko00300,ko00920,ko01100,ko01110,ko01230
mws0230	120	74	119	C4H9NO3	[M+H]+	L-Threonine*	Amino acids and derivatives	Amino acids and derivatives	72-19-5	2	2040000	2210000	2160000	1900000	3050000	2960000	3140000	3320000	4830000	3940000	4690000	5720000	1660000	1450000	1280000	1390000	3840000	3900000	4860000	C00188	ko00260,ko00261,ko00290,ko00860,ko00970,ko01100,ko01110,ko01230,ko02010
pmp001287	120	103	119	C8H9N	[M+H]+	N-Benzylmethylene isomethylamine	Alkaloids	Alkaloids	-	1	36200000	36100000	37100000	33000000	19300000	19900000	18600000	17900000	6360000	7310000	6060000	5490000	8050000	7550000	7870000	7800000	17300000	17200000	16800000	--	--
MWS4305	119	59	120	C4H8O4	[M-H]-	Erythrose	Others	Saccharides and Alcohols	583-50-6	3	152000	150000	130000	192000	41400	26300	39600	21000	29400	46100	34600	44300	124000	129000	96400	143000	89900	92200	71400	C01796	--
Lmbn002737	119	93	120	C8H8O	[M-H]-	3-Methylbenzaldehyde*	Others	Others	620-23-5	2	25700	26200	41600	32200	7370	11000	14700	10000	69800	122000	118000	60600	2760000	2680000	2810000	2690000	297000	364000	365000	C07209	ko01100
Lmbn002644	119	93	120	C8H8O	[M-H]-	4-Methylbenzaldehyde*	Others	Others	104-87-0	2	67100	63700	67600	50200	33500	29700	23300	16900	141000	228000	221000	109000	4890000	5010000	5690000	4880000	910000	789000	795000	C06758	ko01100
pmb0069	122	105	121	C7H7NO	[M+H]+	Benzamide	Phenolic acids	Phenolic acids	55-21-0	3	599000	568000	352000	609000	47700	137000	25200	33300	53000	73300	49700	36400	50900	43700	47900	62000	161000	160000	154000	C09815	--
mws0491	122	105	121	C8H11N	[M+H]+	Phenethylamine	Alkaloids	Alkaloids	64-04-0	3	1930000	1710000	1340000	2060000	143000	414000	135000	119000	162000	230000	142000	104000	187000	139000	131000	184000	611000	482000	469000	C05332	ko00360,ko01100
pme0241	123	79	122	C7H6O2	[M+H]+	Benzoic acid	Phenolic acids	Phenolic acids	65-85-0	2	1100000	1110000	1060000	1060000	176000	216000	270000	216000	184000	239000	168000	150000	313000	268000	331000	291000	397000	381000	398000	C00180	ko00360,ko01100,ko01110
mws0628	121	92	122	C7H6O2	[M-H]-	4-Hydroxybenzaldehyde	Phenolic acids	Phenolic acids	123-08-0	1	165000	126000	210000	105000	150000	132000	128000	109000	91600	169000	162000	145000	515000	295000	367000	1140000	237000	223000	254000	C00633	ko01100
mws0133	123	80.1	122	C6H6N2O	[M+H]+	Nicotinamide	Others	Vitamin	98-92-0	1	441000	464000	474000	413000	540000	557000	479000	434000	267000	327000	319000	238000	43500	40900	47100	59300	315000	301000	267000	C00153	ko00760,ko01100
MWS2091	123	77	122	C8H10O	[M+H]+	1-Phenylethanol	Phenolic acids	Phenolic acids	98-85-1	3	213000	284000	219000	227000	181000	245000	242000	226000	89100	98500	102000	96300	83500	66300	62000	79700	148000	159000	159000	C07112	--
Lmbp000668	124	78	123	C6H5NO2	[M+H]+	Isonicotinic acid	Others	Vitamin	55-22-1	1	1160000	952000	1120000	1670000	674000	541000	672000	698000	482000	541000	459000	448000	264000	253000	285000	238000	741000	563000	560000	C07446	--
pme1216	122	78	123	C6H5NO2	[M-H]-	2-Picolinic acid	Organic acids	Organic acids	98-98-6	3	327000	477000	401000	337000	92900	183000	164000	156000	74400	99400	95200	96200	70100	38100	48500	40300	119000	254000	162000	C10164	ko00380,ko01100
pme0490	124	78	123	C6H5NO2	[M+H]+	Nicotinic acid (Vitamin B3)	Others	Vitamin	59-67-6	1	844000	746000	883000	1420000	416000	469000	529000	547000	385000	438000	298000	254000	201000	233000	248000	197000	558000	470000	491000	C00253	ko00760,ko00960,ko01100,ko01110
mws0566	123	108	124	C7H8O2	[M-H]-	4-Methylcatechol	Phenolic acids	Phenolic acids	452-86-8	3	11600	8140	7600	12700	58400	57100	68000	53800	47000	43600	44100	40500	19200	6410	23900	18300	27800	31000	35000	C06730	ko01100
mws0236	124	80	125	C2H7NO3S	[M-H]-	2-Aminoethanesulfonic acid	Organic acids	Organic acids	107-35-7	2	192000	242000	206000	257000	464000	434000	507000	528000	1280000	1330000	1520000	1220000	1720000	1630000	1580000	1570000	732000	732000	844000	C00245	ko00430,ko00920,ko01100,ko02010
mws0572	126	109	125	C5H7N3O	[M+H]+	5-Methylcytosine	Nucleotides and derivatives	Nucleotides and derivatives	554-01-8	3	51600	44900	40000	71200	37100	48100	48200	51100	46700	60500	28900	34500	17300	20200	22900	23400	42400	39900	45000	C02376	ko00240,ko01100
mws0982	126	68	125	C6H11N3	[M+H]+	1-Methylhistamine	Alkaloids	Alkaloids	501-75-7	3	60400	48100	71800	45100	63900	58800	58700	63000	65500	58700	61900	60100	62500	57000	51600	59400	63600	56100	57500	C05127	ko00340,ko01100
Zmgn000216	125	79	126	C2H7O4P	[M-H]-	2-Hydroxyethylphosphonic acid	Organic acids	Organic acids	22987-21-9	3	12400	10800	17600	10800	13900	19300	7750	8170	38300	39000	68700	34700	31100	23600	18300	22600	37300	21800	22500	C06451	ko00440,ko00998,ko01100,ko01110
pmp001086	127	97	126	C6H6O3	[M+H]+	5-Hydroxymethylfurfural	Others	Others	67-47-0	2	801000	792000	839000	714000	737000	757000	871000	892000	841000	677000	693000	829000	1240000	1570000	1240000	1240000	726000	896000	979000	C11101	--
MWSmce448	127	81	126	C5H6N2O2	[M+H]+	Imidazol-1-yl-acetic acid*	Organic acids	Organic acids	22884-10-2	2	620000	578000	592000	528000	628000	860000	768000	696000	808000	566000	584000	665000	822000	820000	735000	798000	763000	802000	769000	--	--
MWSmce118	127	81	126	C5H6N2O2	[M+H]+	Imidazole-4-Acetic Acid*	Organic acids	Organic acids	645-65-8	2	355000	682000	561000	560000	597000	655000	784000	499000	664000	562000	515000	665000	692000	837000	739000	771000	576000	714000	693000	C02835	ko00340,ko01100
MWSmce706	129	56.1	128	C5H8N2O2	[M+H]+	Cyclo(Ala-Gly)	Amino acids and derivatives	Amino acids and derivatives	4526-77-6	2	88700	111000	89900	71700	129000	118000	94300	116000	108000	123000	163000	195000	384000	412000	342000	403000	189000	180000	193000	--	--
Zmbp000449	130	70.1	129	C5H7NOS	[M+H]+	Epigoitrin	Others	Others	1072-93-1	3	199000	198000	207000	250000	68400	84200	51800	55700	47700	49600	41700	33500	43500	39200	46200	42600	85900	88900	51000	--	--
ML10181668	130	84.1	129	C6H11NO2	[M+H]+	Cycloleucine*	Amino acids and derivatives	Amino acids and derivatives	52-52-8	1	5690000	5190000	4470000	4730000	5460000	5290000	5170000	4900000	843000	1080000	857000	853000	541000	412000	461000	455000	3470000	3020000	3590000	C03969	--
Rfmb319	130	84.1	129	C6H11NO2	[M+H]+	L-Pipecolic Acid*	Organic acids	Organic acids	4043-87-2	1	2980000	3040000	3060000	3090000	2340000	2160000	2200000	2110000	1520000	1370000	1410000	1760000	838000	920000	765000	957000	2120000	2290000	2540000	C00408	ko00310,ko00960,ko01100,ko01110
Zmdp000376	130	84.1	129	C5H11N3O	[M+H]+	4-Guanidinobutanal	Others	Others	-	2	14400000	15100000	15300000	15800000	13000000	13100000	14000000	13600000	8130000	7140000	7070000	9670000	3580000	3410000	2990000	3540000	13300000	14200000	14000000	--	--
pme2831	130	71.9	129	C4H11N5	[M+H]+	1,1-Dimethylbiguanide	Alkaloids	Alkaloids	657-24-9	3	859000	858000	1100000	932000	1590000	1420000	1330000	1170000	1320000	1490000	1450000	1230000	1520000	1400000	1630000	1670000	1520000	1500000	1280000	C07151	--
Zmgn000217	129	85	130	C5H6O4	[M-H]-	Methylenesuccinic acid	Organic acids	Organic acids	97-65-4	3	74400	62100	99900	75900	86000	118000	72500	134000	72500	48200	25700	39000	39700	39100	36100	9	76200	78400	62900	C00490	ko00660,ko01100
pme2693	131	114	130	C6H14N2O	[M+H]+	N-Acetylputrescine	Alkaloids	Alkaloids	18233-70-0	2	479000	428000	512000	459000	134000	112000	154000	109000	56000	54900	55100	73100	42400	27400	38500	23400	176000	162000	216000	C02714	ko00330,ko01100
pmb0501	131	114	130	C5H14N4	[M+H]+	Agmatine	Alkaloids	Alkaloids	306-60-5	2	383000	447000	434000	424000	108000	126000	136000	121000	64100	54300	76500	42000	40700	34400	32000	31600	171000	171000	172000	C00179	ko00330,ko01100
pma3649	132	86.1	131	C5H9NO3	[M+H]+	5-Aminolevulinic Acid	Alkaloids	Alkaloids	106-60-5	3	2660000	2540000	2510000	2060000	539000	732000	504000	346000	201000	227000	268000	237000	42200	8250	22400	29600	897000	879000	782000	C00430	ko00260,ko00860,ko01100,ko01110,ko02010
mws0227	132	86.2	131	C6H13NO2	[M+H]+	L-Leucine*	Amino acids and derivatives	Amino acids and derivatives	61-90-5	1	9830000	9670000	9340000	9510000	3120000	3180000	3200000	2710000	1790000	1880000	1920000	1470000	234000	171000	163000	179000	4250000	3710000	3380000	C00123	ko00280,ko00290,ko00966,ko00970,ko01100,ko01110,ko01210,ko01230,ko02010
pmp001198	132	57.1	131	C6H13NO2	[M+H]+	6-Deoxyfagomine	Alkaloids	Piperidine alkaloids	197449-09-5	1	29300000	27900000	27900000	28100000	8780000	8830000	9130000	7400000	4130000	5530000	4680000	3520000	435000	399000	379000	354000	13800000	10300000	10300000	--	--
pme0274	132	69	131	C6H13NO2	[M+H]+	6-Aminocaproic acid	Organic acids	Organic acids	60-32-2	2	6820000	6370000	5510000	4830000	1540000	1480000	1200000	766000	481000	490000	630000	523000	85600	39900	63500	52100	2030000	2010000	1460000	C02378	ko01100
mws0258	132	86	131	C6H13NO2	[M+H]+	L-Isoleucine*	Amino acids and derivatives	Amino acids and derivatives	73-32-5	1	6030000	5950000	5400000	8100000	1530000	1560000	1370000	876000	444000	502000	709000	604000	63800	20800	46500	59800	2200000	1810000	1690000	C00407	ko00280,ko00290,ko00460,ko00960,ko00966,ko00970,ko01100,ko01110,ko01210,ko01230,ko02010
mws1587	132	86	131	C6H13NO2	[M+H]+	L-Norleucine	Amino acids and derivatives	Amino acids and derivatives	327-57-1	1	10200000	9740000	9420000	9390000	3120000	3350000	3240000	2690000	1780000	1980000	1990000	1470000	210000	169000	155000	158000	4270000	3580000	3370000	C01933	--
Lmbn001288	131	87	132	C5H8O4	[M-H]-	2-Hydroxy-2-methyl-3-oxobutanoic acid*	Organic acids	Organic acids	71698-08-3	3	120000	120000	119000	114000	131000	158000	151000	119000	77600	82300	82100	62500	84100	68400	73800	78500	70700	99000	106000	C06010	ko00290,ko00650,ko00660,ko00770,ko01100,ko01110,ko01210,ko01230
pme3034	131	69	132	C5H8O4	[M-H]-	Ethylmalonic acid	Organic acids	Organic acids	601-75-2	3	9550	12300	15300	16300	13600	20500	15700	18500	23200	24900	20300	17100	48800	50400	59500	56900	19600	24400	22600	--	--
mws0473	131	87.1	132	C5H8O4	[M-H]-	2-Methylsuccinic acid*	Organic acids	Organic acids	498-21-5	2	1150000	1250000	1220000	1150000	1330000	1720000	1470000	1240000	709000	975000	953000	718000	798000	667000	734000	758000	903000	929000	976000	--	--
Lmmn000806	131	87.1	132	C5H8O4	[M-H]-	Dimethylmalonic acid*	Organic acids	Organic acids	595-46-0	3	96600	104000	107000	110000	110000	115000	116000	98200	81000	77700	83800	61200	55900	61300	66100	58700	68000	82700	96200	--	--
Lmmn002164	131	87.1	132	C5H8O4	[M-H]-	Monomethyl succinate*	Organic acids	Organic acids	3878-55-5	3	109000	120000	113000	103000	106000	133000	121000	113000	78700	79200	72600	57800	60500	53200	58200	62900	86700	87400	76300	--	--
pme0243	131	87.1	132	C5H8O4	[M-H]-	Glutaric acid	Organic acids	Organic acids	110-94-1	3	396000	414000	432000	446000	297000	357000	354000	370000	378000	380000	347000	317000	886000	850000	882000	872000	383000	368000	389000	C00489	ko00071,ko00310,ko01100
Lmbn001364	131	87.1	132	C5H8O4	[M-H]-	4-Hydroxy-2-Oxopentanoic Acid*	Organic acids	Organic acids	3318-73-8	3	33000	56600	60000	53200	34200	59000	74800	43100	39200	35100	57100	30200	41600	38900	32400	33400	30400	51900	54500	C03589	ko00360,ko01100
Lmgn000160	131	70	132	C4H8N2O3	[M-H]-	3-Ureidopropionic Acid	Organic acids	Organic acids	462-88-4	3	72200	87900	58900	93100	51500	53300	48100	52400	32500	33300	47500	45400	138000	121000	114000	128000	66500	74800	64700	C02642	ko00240,ko00410,ko00770,ko01100
mws0001	133	74	132	C4H8N2O3	[M+H]+	L-Asparagine	Amino acids and derivatives	Amino acids and derivatives	70-47-3	3	504000	511000	446000	480000	758000	723000	787000	762000	973000	796000	1050000	1120000	6030000	5590000	4520000	5750000	1080000	1190000	1150000	C00152	ko00250,ko00460,ko00970,ko01100,ko01110,ko01230
mws0341	131	85	132	C6H12O3	[M-H]-	2-Hydroxyisocaproic acid	Organic acids	Organic acids	20312-37-2	2	692000	689000	717000	654000	192000	176000	204000	167000	144000	175000	170000	140000	437000	788000	609000	211000	349000	356000	357000	C03264	--
Lmrn002746	131	85.1	132	C6H12O3	[M-H]-	2-Hydroxy-4-methylpentanoic acid	Organic acids	Organic acids	498-36-2	3	54300	47900	64500	43800	12500	13900	11900	13100	13500	14000	6770	14700	25700	46300	26900	24900	24100	21600	33600	--	--
pme2527	133	116	132	C5H12N2O2	[M+H]+	L-Ornithine	Amino acids and derivatives	Amino acids and derivatives	70-26-8	3	772000	681000	476000	599000	774000	952000	911000	803000	142000	161000	167000	147000	14500	14300	6650	16600	549000	423000	432000	C00077	ko00220,ko00330,ko00472,ko00480,ko01100,ko01110,ko01210,ko01230,ko02010
MWS1882	132	88	133	C4H7NO4	[M-H]-	Iminodiacetic acid	Organic acids	Organic acids	142-73-4	1	596000	543000	674000	650000	668000	553000	549000	641000	386000	464000	444000	501000	415000	431000	526000	484000	554000	537000	609000	C19911	--
mws0219	132	88	133	C4H7NO4	[M-H]-	L-Aspartic Acid	Amino acids and derivatives	Amino acids and derivatives	56-84-8	1	6600000	6360000	7190000	6930000	6430000	5880000	6060000	6270000	5000000	4200000	4660000	5320000	4840000	5150000	4700000	5030000	7050000	6680000	5940000	C00049	ko00220,ko00250,ko00260,ko00261,ko00270,ko00300,ko00340,ko00410,ko00460,ko00710,ko00760,ko00770,ko00970,ko01100,ko01110,ko01200,ko01210,ko01230,ko02010
Lmbn000198	133	71	134	C4H6O5	[M-H]-	3-Dehydro-L-Threonic Acid*	Others	Saccharides and Alcohols	-	1	29700000	27200000	33000000	33200000	10600000	11900000	10300000	9260000	6320000	6700000	5700000	6120000	6090000	6160000	6300000	6550000	10700000	11700000	11500000	C03064	ko00053,ko01100
mws0275	133	71	134	C4H6O5	[M-H]-	L-Malic acid*	Organic acids	Organic acids	97-67-6	1	113000000	87100000	116000000	118000000	47500000	54800000	48600000	41200000	28300000	29600000	27600000	27900000	28100000	27500000	28300000	28600000	48500000	52600000	50000000	C00149	ko00020,ko00620,ko00630,ko00710,ko01100,ko01110,ko01200
mws5028	136	80.1	135	C7H5NO2	[M+H]+	2-Benzoxazolinone	Others	Others	59-49-4	3	12800	10800	11200	3340	22700	38400	26600	12000	7680	19400	9210	13900	29700	19200	17600	13600	17800	10500	16400	--	--
pme0057	136	118	135	C4H9NO2S	[M+H]+	L-Homocysteine	Amino acids and derivatives	Amino acids and derivatives	6027-13-0	3	37100	34400	42200	40200	15200	23800	23700	25600	32800	40900	14400	32100	21700	24700	20100	20900	53600	27700	33000	C00155	ko00270,ko00920,ko01100,ko01110,ko01230
Zmdp000972	136	91.1	135	C4H9NO2S	[M+H]+	S-Methyl-L-cysteine	Amino acids and derivatives	Amino acids and derivatives	1187-84-4	2	959000	796000	980000	1080000	366000	336000	382000	343000	162000	183000	174000	139000	55900	65200	82800	62200	380000	306000	307000	C22040	ko02010
pme0040	136	119	135	C5H5N5	[M+H]+	Adenine	Nucleotides and derivatives	Nucleotides and derivatives	73-24-5	1	1690000	1510000	1450000	2000000	959000	1220000	819000	903000	452000	672000	553000	454000	466000	636000	481000	669000	943000	990000	791000	C00147	ko00230,ko00908,ko01100
pmb0374	136	119	135	C5H5N5	[M+H]+	2-Aminopurine	Nucleotides and derivatives	Nucleotides and derivatives	452-06-2	1	346000	338000	340000	256000	25000	46200	33000	47400	18400	18900	9660	16200	307000	241000	278000	322000	176000	162000	123000	--	--
HJKP000649	136	91.1	135	C8H9NO	[M+H]+	N-benzylformamide	Alkaloids	Alkaloids	6343-54-0	2	1770000	1610000	3440000	4230000	939000	1310000	1850000	2190000	1170000	1260000	894000	485000	373000	596000	415000	273000	2030000	1350000	1650000	C15561	--
mws0889	135	75	136	C4H8O5	[M-H]-	D-Threonic Acid	Others	Saccharides and Alcohols	3909-12-04	1	12500000	12000000	13300000	12300000	12000000	13400000	13000000	12700000	4970000	5200000	6660000	6230000	2020000	1380000	1780000	1680000	11100000	9720000	10600000	C21649	--
MWSmce466	135	92	136	C8H8O2	[M-H]-	4'-Hydroxyacetophenone	Phenolic acids	Phenolic acids	99-93-4	3	48700	39000	37000	39000	24500	6530	34300	12800	52100	77200	77300	47400	22800	19700	34300	55700	33300	37300	40500	C10700	ko01100
MWS1848	135	92	136	C8H8O2	[M-H]-	Phenyl acetate	Phenolic acids	Phenolic acids	122-79-2	3	57300	27100	37700	52100	11500	14000	21700	27100	35900	56200	66000	39000	42800	21900	24100	33200	41600	41200	26300	C00548	--
mws1078	138	92.1	137	C7H7NO2	[M+H]+	Anthranilic Acid	Phenolic acids	Phenolic acids	118-92-3	3	70800	47900	62400	84200	57000	68400	41600	55400	97800	56600	44800	29800	364000	311000	939000	284000	172000	114000	123000	C00108	ko00380,ko00400,ko00998,ko01058,ko01100,ko01110,ko01230
mws1336	138	120	137	C7H7NO2	[M+H]+	4-Aminobenzoic acid	Phenolic acids	Phenolic acids	150-13-0	1	520000	475000	446000	447000	729000	738000	756000	619000	1240000	1680000	1170000	1090000	1910000	2930000	2190000	2060000	1160000	1120000	1080000	C00568	ko00790,ko01100
MWSmce016	138	78	137	C7H7NO2	[M+H]+	Nicotinic Acid Methyl Ester(Methyl Nicotinate)	Alkaloids	Pyridine alkaloids	93-60-7	1	2590000	1950000	2180000	1970000	1640000	1950000	1900000	1600000	1230000	1400000	1250000	1410000	1130000	1050000	1110000	1550000	1510000	1780000	1870000	--	--
Lmqp002784	138	77	137	C7H7NO2	[M+H]+	Salicylamide	Alkaloids	Phenolamine	65-45-2	1	626000	802000	708000	705000	1060000	1360000	1120000	1080000	1820000	2320000	1880000	1360000	2920000	3840000	3220000	2850000	1670000	1470000	1530000	--	--
MWSCX016	139	77	138	C7H6O3	[M+H]+	p-hydroxybenzoic acid	Phenolic acids	Phenolic acids	99-96-7	3	122000	128000	105000	144000	97800	62000	75400	83900	66900	63500	72000	67500	435000	421000	392000	434000	152000	135000	127000	C00156	ko00130,ko00790,ko01100,ko01110
Lmbn001981	137	93	138	C7H6O3	[M-H]-	2,5-Dihydroxybenzaldehyde*	Phenolic acids	Phenolic acids	1194-98-5	1	3710000	4290000	4320000	3660000	5670000	6440000	6650000	6270000	4020000	4860000	5580000	3290000	17000000	14200000	14900000	16000000	7290000	6800000	6610000	C05585	ko00350,ko01100
MWSmce581	137	91	138	C7H6O3	[M-H]-	2,4-Dihydroxybenzaldehyde	Others	Others	1995-01-02	2	7450	8770	6280	9780	7830	7780	7790	7760	24000	23300	25700	21400	122000	98300	110000	129000	33900	36300	38400	--	--
Lmgn001670	137	108	138	C7H6O3	[M-H]-	Salicylic acid	Phenolic acids	Phenolic acids	69-72-7	1	45900	38400	20200	26100	42700	36300	32800	33900	41200	53300	31300	33400	574000	306000	422000	741000	93700	111000	115000	C00805	ko00360,ko01100,ko01110,ko04075
Hmgn001653	137	93	138	C7H6O3	[M-H]-	Protocatechualdehyde*	Phenolic acids	Phenolic acids	139-85-5	1	3590000	3570000	3240000	3320000	5380000	5290000	5100000	4920000	3380000	3880000	4660000	2590000	15300000	13800000	14300000	14600000	5810000	5770000	5930000	C16700	ko00950
mws2368	137	119	138	C8H10O2	[M-H]-	Tyrosol	Phenolic acids	Phenolic acids	501-94-0	1	9760	19400	17500	20800	3570	8340	3280	9250	4170	5630	6080	3280	78800	48700	69300	103000	19000	20300	16700	C06044	ko00350,ko01100
Zmzn002575	138	108	139	C6H5NO3	[M-H]-	2-Nitrophenol	Phenolic acids	Phenolic acids	88-75-5	3	61500	59900	78000	61800	20100	27300	12100	15300	21700	30000	23200	15600	20500	23700	26700	26700	25800	27700	38900	C01988	--
pme2828	140	99	139	C6H5NO3	[M+H]+	4-Nitrophenol	Phenolic acids	Phenolic acids	100-02-7	3	4890000	7950000	6200000	7400000	2740000	2630000	2380000	2200000	2640000	2150000	3130000	1880000	1610000	710000	1300000	1640000	3320000	2810000	3630000	C00870	--
mws0704	140	79	141	C2H8NO4P	[M-H]-	O-Phosphorylethanolamine	Alkaloids	Alkaloids	1071-23-4	3	119000	99400	104000	120000	92200	95700	101000	97500	161000	160000	164000	159000	344000	223000	293000	327000	139000	150000	125000	C00346	ko00564,ko00600,ko01100
pma2987	142	124	141	C6H11N3O	[M+H]+	Histidinol	Alkaloids	Alkaloids	501-28-0	3	58800000	60000000	56700000	57500000	59200000	61500000	60500000	61000000	58500000	53400000	56100000	55600000	47100000	43300000	44000000	45600000	56700000	56900000	51300000	C00860	ko00340,ko01100,ko01110,ko01230
Hmsp000364	144	98.1	143	C7H13NO2	[M+H]+	L-Cyclopentylglycine	Amino acids and derivatives	Amino acids and derivatives	2521-84-8	3	187000	212000	197000	169000	251000	237000	289000	283000	231000	224000	231000	232000	133000	120000	131000	127000	224000	236000	271000	--	--
MWS1875	143	115	144	C10H8O	[M-H]-	2-Naphthol	Phenolic acids	Phenolic acids	135-19-3	3	21900	20200	22900	23800	27900	24100	24300	26100	16700	24500	17800	19800	16000	10600	14200	14100	20900	20500	22600	C11713	--
MWS2066	143	115	144	C10H8O	[M-H]-	1-Naphthol	Phenolic acids	Phenolic acids	90-15-3	3	24600	22700	21000	22000	23300	24500	23100	15700	16000	23400	17400	19900	12300	12400	19300	14700	17600	21000	18200	C11714	--
mws0851	143	143	144	C8H16O2	[M-H]-	Valproic Acid	Organic acids	Organic acids	99-66-1	2	1020000	1160000	1130000	1230000	1280000	1230000	1140000	996000	1010000	1150000	1040000	872000	1050000	1050000	1050000	924000	996000	960000	990000	C07185	--
MWS3020	145	86.1	144	C7H16N2O	[M+H]+	N-Acetylcadaverine	Alkaloids	Alkaloids	32343-73-0	3	755000	885000	743000	802000	856000	849000	754000	885000	730000	650000	777000	758000	596000	560000	607000	663000	769000	741000	702000	--	--
MA10074217	144	115	145	C9H7NO	[M-H]-	4-Hydroxyquinoline	Alkaloids	Quinoline alkaloids	611-36-9	3	4470	8370	5920	8810	5750	8010	8530	8230	2540	5150	6620	5110	26000	21100	25000	26800	11300	14300	11400	C06343	--
mws0103	146	91	145	C9H7NO	[M+H]+	Indole-3-carboxaldehyde	Alkaloids	Plumerane	487-89-8	3	64100	57200	74300	76600	32600	35900	40700	34200	27400	20400	15600	26300	115000	125000	105000	158000	64800	62800	51800	C08493	--
Lmqp000427	146	82.1	145	C6H11NO3	[M+H]+	N-Methyl-Trans-4-Hydroxy-L-Proline	Amino acids and derivatives	Amino acids and derivatives	4252-82-8	3	24500	53500	54100	34400	62900	86500	67900	82600	146000	141000	135000	152000	317000	293000	284000	321000	114000	119000	131000	--	--
mws0567	146	87	145	C5H11N3O2	[M+H]+	4-Guanidinobutyric acid	Organic acids	Organic acids	463-00-3	2	565000	629000	574000	561000	598000	652000	681000	659000	787000	815000	663000	637000	1240000	1290000	1400000	1220000	935000	885000	1030000	C01035	ko00330,ko01100
pme2380	145	101	146	C5H6O5	[M-H]-	α-Ketoglutaric acid	Organic acids	Organic acids	328-50-7	3	273000	406000	320000	245000	91800	102000	105000	109000	155000	131000	145000	145000	38300	27200	38800	73200	186000	214000	168000	C00026	ko00020,ko00040,ko00053,ko00220,ko00250,ko00300,ko00310,ko00340,ko00430,ko00630,ko00650,ko00660,ko01100,ko01110,ko01200,ko01210,ko01230
Lmgn000224	145	57	146	C5H6O5	[M-H]-	2-Methyl-3-oxosuccinic acid	Organic acids	Organic acids	-	3	26700	36000	43700	32400	11700	8920	7760	9380	14400	12400	14200	13600	3920	3090	2010	6770	21700	14200	18100	C06030	ko00660
mws1012	147	103	146	C9H6O2	[M+H]+	Coumarin	Lignans and Coumarins	Coumarins	91-64-5	3	6170	6800	3320	3120	11300	8400	10300	11600	9870	7970	6380	8800	1700	4740	5350	1990	12700	7010	5020	C05851	ko00940,ko01110
mws0924	145	101	146	C6H10O4	[M-H]-	2-Methylglutaric acid*	Organic acids	Organic acids	617-62-9	3	108000	92900	78600	68600	92800	123000	111000	93800	114000	109000	106000	87900	126000	120000	135000	110000	79800	102000	97000	--	--
Wmzn000227	145	109	146	C6H10O4	[M-H]-	2,2-Dimethylsuccinic acid	Organic acids	Organic acids	597-43-3	2	418000	327000	377000	407000	324000	301000	297000	278000	112000	117000	123000	130000	10800	7340	4320	7870	227000	227000	213000	--	--
mws0208	145	101	146	C6H10O4	[M-H]-	Adipic Acid*	Organic acids	Organic acids	124-04-9	3	83900	87200	93100	99000	92000	114000	105000	105000	129000	131000	118000	144000	153000	146000	134000	118000	82300	109000	92300	C06104	ko01100
pme0193	147	84	146	C5H10N2O3	[M+H]+	L-Glutamine	Amino acids and derivatives	Amino acids and derivatives	56-85-9	1	429000	387000	377000	355000	450000	474000	407000	355000	89900	85400	84700	74800	57000	39500	28000	48000	272000	233000	300000	C00064	ko00220,ko00230,ko00240,ko00250,ko00630,ko00750,ko00910,ko00970,ko01100,ko01230,ko02010
pme0026	147	84	146	C6H14N2O2	[M+H]+	L-Lysine	Amino acids and derivatives	Amino acids and derivatives	56-87-1	1	607000	552000	552000	599000	720000	637000	592000	600000	120000	130000	101000	120000	52300	34100	40400	63100	455000	371000	378000	C00047	ko00300,ko00310,ko00780,ko00960,ko00970,ko01100,ko01110,ko01210,ko01230,ko02010
mws1050	148	88	147	C5H9NO4	[M+H]+	O-Acetylserine	Amino acids and derivatives	Amino acids and derivatives	5147-00-2	3	959000	991000	870000	908000	619000	611000	654000	531000	441000	483000	432000	403000	177000	156000	164000	188000	725000	641000	647000	C00979	ko00270,ko00908,ko00920,ko01100,ko01110,ko01200,ko01230,ko04122
Zmzn000113	146	102	147	C5H9NO4	[M-H]-	L-threo-3-Methylaspartate	Amino acids and derivatives	Amino acids and derivatives	6061-13-8	1	4390000	4050000	4490000	4400000	3100000	2360000	2810000	2730000	2880000	2660000	2550000	2950000	1280000	1370000	1330000	1260000	3570000	2920000	3380000	C03618	ko00630,ko00660,ko01100,ko01200
pme0014	148	84	147	C5H9NO4	[M+H]+	L-Glutamic acid	Amino acids and derivatives	Amino acids and derivatives	56-86-0	1	218000	258000	258000	286000	480000	437000	502000	540000	886000	632000	896000	1260000	1040000	1110000	1160000	1050000	548000	650000	837000	C00025	ko00220,ko00250,ko00330,ko00332,ko00340,ko00430,ko00480,ko00630,ko00650,ko00660,ko00860,ko00910,ko00970,ko01100,ko01110,ko01200,ko01210,ko01230,ko02010
MWSmce190	148	74	147	C6H13NO3	[M+H]+	(2S,3R,4S)-4-Hydroxyisoleucine	Amino acids and derivatives	Amino acids and derivatives	55399-93-4	2	325000	260000	266000	304000	286000	358000	370000	250000	323000	350000	293000	330000	330000	278000	353000	165000	258000	283000	330000	--	--
Zmsp000366	148	130	147	C6H13NO3	[M+H]+	Fagomine	Alkaloids	Piperidine alkaloids	53185-12-9	3	107000	77900	74100	97100	164000	150000	97000	145000	195000	157000	168000	210000	236000	236000	183000	175000	153000	130000	142000	C10144	--
MWSmce608	148	74	147	C6H13NO3	[M+H]+	4-Hydoxy-L-Isoleucine	Amino acids and derivatives	Amino acids and derivatives	781658-23-9	2	323000	344000	340000	391000	322000	514000	585000	454000	348000	402000	364000	424000	446000	302000	444000	326000	479000	401000	405000	--	--
pmp001285	149	65	148	C8H4O3	[M+H]+	Phthalic anhydride	Phenolic acids	Phenolic acids	85-44-9	1	13200000	11600000	13600000	12600000	13700000	12900000	13900000	13900000	14300000	13600000	14700000	14600000	14500000	15000000	14800000	14700000	12400000	14500000	13400000	--	--
Lmbn000216	147	57	148	C5H8O5	[M-H]-	3-Methylmalic acid*	Organic acids	Organic acids	152204-30-3	2	911000	630000	659000	759000	599000	560000	446000	497000	126000	183000	213000	145000	280000	292000	282000	355000	397000	303000	402000	C06032	ko00290,ko00660,ko01100,ko01210,ko01230
Zmyn000247	147	57	148	C5H8O5	[M-H]-	2-Hydroxyglutaric Acid*	Organic acids	Organic acids	13095-48-2	2	942000	766000	724000	695000	607000	525000	557000	500000	177000	167000	201000	171000	299000	290000	258000	362000	362000	331000	403000	C03196	ko00310,ko01100
Zmyn000230	147	57	148	C5H8O5	[M-H]-	2-Dehydro-3-deoxy-L-arabinonate	Others	Saccharides and Alcohols	-	2	883000	782000	712000	740000	587000	452000	509000	436000	166000	166000	181000	145000	248000	275000	259000	328000	390000	349000	414000	C00684	ko00053,ko01100
ML10171848	147	85	148	C5H8O5	[M-H]-	D-Arabinono-1,4-lactone	Others	Saccharides and Alcohols	2782-09-04	2	480000	447000	505000	569000	298000	260000	291000	268000	68100	69200	77800	64600	107000	111000	135000	118000	207000	201000	258000	C00652	--
MWS3036	147	85	148	C5H8O5	[M-H]-	3-Hydroxyglutaric acid	Organic acids	Organic acids	638-18-6	3	48400	82700	51200	30800	38600	50500	58900	40600	37100	28200	23800	23700	57500	44400	32000	45900	33800	67500	40100	--	--
MWS20194	149	103	148	C9H8O2	[M+H]+	Cinnamic acid	Phenolic acids	Phenolic acids	140-10-3	3	7130000	5530000	5800000	5790000	1070000	1150000	983000	896000	373000	428000	523000	531000	157000	132000	159000	154000	1720000	1700000	1640000	C00423	ko00130,ko00360,ko00940,ko00998,ko01100,ko01110
Lmgp000796	150	61	149	C8H7NO2	[M+H]+	4-Hydroxymandelonitrile	Alkaloids	Phenolamine	13093-65-7	1	4260000	4540000	4670000	6560000	1490000	1640000	2210000	2540000	1520000	1650000	1410000	1200000	386000	222000	238000	297000	2180000	1840000	1940000	C00650	--
pme1210	150	61	149	C5H11NO2S	[M+H]+	L-Methionine	Amino acids and derivatives	Amino acids and derivatives	63-68-3	1	4240000	4180000	4570000	5650000	1760000	1230000	1310000	2240000	1100000	1170000	1000000	879000	201000	259000	187000	199000	1620000	1380000	1230000	C00073	ko00270,ko00966,ko00970,ko01100,ko01110,ko01210,ko01230
mws0847	150	133	149	C6H7N5	[M+H]+	1-Methyladenine	Nucleotides and derivatives	Nucleotides and derivatives	5142-22-3	2	68400	72100	85100	114000	24500	18700	30200	35800	25900	19100	23200	17100	9160	8730	14100	9020	45800	43000	29300	C02216	--
mws0489	149	77	150	C8H6O3	[M-H]-	Benzoylformic acid	Organic acids	Organic acids	611-73-4	3	2160000	1970000	2090000	1870000	1780000	1870000	1970000	1960000	441000	635000	462000	569000	133000	173000	287000	169000	1030000	1080000	999000	C02137	ko00360,ko01100
MWSmce676	149	59	150	C5H10O5	[M-H]-	D-Arabinose	Others	Saccharides and Alcohols	28697-53-2	2	143000	144000	127000	154000	40800	41100	38600	45900	59100	55600	58600	39700	79900	80700	94600	90400	84900	81900	91000	C00216	--
MWSmce682	149	59	150	C5H10O5	[M-H]-	DL-Xylose	Others	Saccharides and Alcohols	25990-60-7	2	169000	148000	149000	185000	49300	45600	47300	33500	52400	77900	59300	38200	109000	125000	109000	118000	98600	86200	87900	--	--
Zmgn000173	149	75	150	C5H10O5	[M-H]-	D-Ribose	Others	Saccharides and Alcohols	50-69-1	2	96300	92500	110000	117000	35500	29900	33000	14800	5940	8840	12900	6180	9050	13500	15300	10100	22600	20600	26700	C00121	ko00030,ko01100,ko02010
pmf0420	149	74.9	150	C9H10O2	[M-H]-	Benzyl acetate	Organic acids	Organic acids	140-11-4	3	502000	388000	454000	459000	541000	436000	348000	409000	387000	424000	412000	493000	461000	524000	381000	442000	299000	303000	348000	C15513	--
MWSmce467	149	108	150	C9H10O2	[M-H]-	4-Allylcatechol	Phenolic acids	Phenolic acids	1126-61-0	3	4440	5640	6240	3220	3190	2220	4140	1290	2390	3520	1720	1810	796	101	484	702	1610	1520	2710	--	--
mws0921	149	131	150	C9H10O2	[M-H]-	p-Coumaryl alcohol	Phenolic acids	Phenolic acids	3690-05-09	2	111000	131000	103000	123000	26400	30700	33500	20500	265000	357000	303000	257000	42300	53200	41700	37500	107000	139000	120000	C02646	ko00940,ko01100,ko01110
Lmxn006423	150	122	151	C7H5NOS	[M-H]-	2(3H)-Benzothiazolone	Alkaloids	Alkaloids	934-34-9	1	92800	97000	76900	74800	74200	60500	50100	55300	50000	62000	42900	42500	23700	10500	12100	15600	44000	44600	44400	--	--
pme0183	152	135	151	C5H5N5O	[M+H]+	Isoguanine	Nucleotides and derivatives	Nucleotides and derivatives	3373-53-3	3	28200000	28600000	32900000	24900000	13800000	15000000	17500000	13400000	2730000	3400000	2430000	2680000	325000	287000	350000	351000	11500000	9490000	11300000	--	--
pme1109	152	135	151	C5H5N5O	[M+H]+	Guanine	Nucleotides and derivatives	Nucleotides and derivatives	73-40-5	2	1260000	1170000	1400000	1810000	614000	533000	513000	587000	115000	141000	133000	103000	18900	21200	26400	22000	472000	462000	404000	C00242	ko00230,ko01100
MWS2984	153	136	152	C4H4N6O	[M+H]+	8-Azaguanine	Nucleotides and derivatives	Nucleotides and derivatives	134-58-7	3	138000	123000	170000	210000	79500	71400	75100	117000	23600	20300	30000	20900	9060	5150	6360	8290	75300	59100	61900	--	--
MWS4301	151	107	152	C8H8O3	[M-H]-	3-hydroxyphenylacetic acid	Phenolic acids	Phenolic acids	621-37-4	3	7900	8120	3560	8340	9490	13200	7570	7290	12800	7510	21600	4400	45400	23800	26800	36600	16300	13700	27300	C05593	ko00350,ko00360,ko01100
MWSmce370	151	107	152	C8H8O3	[M-H]-	4-Hydroxyphenylacetic acid	Phenolic acids	Phenolic acids	156-38-7	3	3960	5710	2650	3100	7930	7930	3980	11000	12400	13200	17200	5200	40800	17600	45400	35700	11000	18100	11100	C00642	ko00350,ko00360,ko01100
MWS1846	151	93	152	C8H8O3	[M-H]-	Phenoxyacetic acid	Phenolic acids	Phenolic acids	122-59-8	3	201000	260000	257000	201000	133000	147000	133000	169000	93400	99900	121000	86800	54400	37200	39800	41000	144000	99300	125000	C02181	--
Zmgn004894	151	136	152	C8H8O3	[M-H]-	Methyl 4-hydroxybenzoate*	Organic acids	Organic acids	99-76-3	1	17300	24100	15800	19000	15200	22000	18400	18800	41500	37700	33400	39400	81800	92100	101000	105000	31400	40900	25700	--	--
mws0145	151	93	152	C8H8O3	[M-H]-	O-Anisic acid (2-Methoxybenzoic acid)	Phenolic acids	Phenolic acids	529-75-9	3	84500	74100	87500	62500	55300	67600	53600	50300	37300	29300	41600	27900	15300	18400	23500	9950	56900	45700	44700	--	--
MWSmce183	151	77	152	C8H8O3	[M-H]-	D-Mandelic acid	Organic acids	Organic acids	611-71-2	3	15500	13800	19400	8810	4910	2780	10000	7540	9640	14000	22400	12800	40000	11500	28300	37600	10800	12800	14600	--	--
MWS1734	153	109	152	C8H8O3	[M+H]+	Anisic acid	Phenolic acids	Phenolic acids	100-09-4	3	43600	40000	28400	27000	39000	26200	10200	31800	20600	19800	27100	21400	24900	44500	23700	52100	18800	20700	18500	C02519	--
mws0458	151	136	152	C8H8O3	[M-H]-	Vanillin*	Phenolic acids	Phenolic acids	121-33-5	1	129000	150000	158000	134000	112000	143000	124000	123000	304000	253000	249000	244000	758000	624000	615000	824000	298000	319000	255000	C00755	ko00998,ko01100,ko01110
MWSmce040	153	65	152	C8H8O3	[M+H]+	Isovanillin	Phenolic acids	Phenolic acids	621-59-0	3	48600	74000	34600	68700	32700	49900	42800	44400	67300	64000	46900	56300	127000	115000	135000	102000	47000	53100	70400	--	--
mws0943	151	71	152	C7H8N2O2	[M-H]-	1,4-Dihydro-1-Methyl-4-oxo-3-pyridinecarboxamide	Alkaloids	Pyridine alkaloids	769-49-3	3	11800	11800	3550	9170	31500	37600	26600	37000	87700	74800	85000	56400	46100	31700	29700	42800	33000	23700	21900	C05843	ko00760,ko01100
mws0437	151	71	152	C5H12O5	[M-H]-	D-Arabitol*	Others	Saccharides and Alcohols	488-82-4	3	12100	12700	7220	18400	57800	39800	35700	33300	100000	99200	105000	97400	59300	52000	46800	55600	34000	30000	28900	C01904	ko00040,ko01100
mws0213	151	71	152	C5H12O5	[M-H]-	Ribitol*	Others	Saccharides and Alcohols	488-81-3	3	21200	15800	17800	39300	44600	38200	62300	59700	119000	118000	165000	103000	85000	82400	81300	96100	41900	42100	54600	C00474	ko00040,ko00740,ko01100
pme0513	151	59	152	C5H12O5	[M-H]-	Xylitol	Others	Saccharides and Alcohols	87-99-0	3	45300	26600	38800	51500	35300	60000	65600	56300	131000	108000	137000	83000	145000	114000	113000	48900	60700	79100	70500	C00379	ko00040,ko01100,ko02010
MWS1962	153	83.1	152	C10H16O	[M+H]+	cis-Citral	Organic acids	Organic acids	5392-40-5	3	50000	47200	53700	49300	47100	55800	48000	43700	33600	33100	33300	45100	36000	37200	25900	27100	49700	45900	45400	C09847	ko01110
MWSslk102	155	119	154	C5H3ClN4	[M+H]+	6-Chloropurine	Nucleotides and derivatives	Nucleotides and derivatives	87-42-3	3	22700	44700	44900	37700	39500	48500	39200	43000	29700	41600	46700	40400	44400	44800	43600	43700	27000	40700	36300	--	--
mws0183	153	109	154	C7H6O4	[M-H]-	3,4-Dihydroxybenzoic acid (Protocatechuic acid)*	Phenolic acids	Phenolic acids	99-50-3	1	881000	1060000	1030000	994000	2290000	2430000	2310000	1970000	38700000	84500000	60300000	35700000	100000000	87000000	94800000	97600000	46800000	43000000	43400000	C00230	ko01100,ko01110
mws0639	153	109	154	C7H6O4	[M-H]-	2,3-Dihydroxybenzoic Acid*	Phenolic acids	Phenolic acids	303-38-8	1	857000	1020000	968000	1060000	2400000	2490000	2390000	1750000	36100000	82600000	60600000	35400000	93900000	84400000	93800000	96500000	45300000	46100000	43300000	C00196	ko01110
mws0180	153	109	154	C7H6O4	[M-H]-	2,5-Dihydroxybenzoic acid; Gentisic Acid*	Phenolic acids	Phenolic acids	490-79-9	1	184000	173000	190000	194000	329000	380000	374000	303000	5800000	17100000	11000000	5820000	22800000	18900000	20800000	22500000	6840000	6440000	6840000	C00628	ko00350,ko01100
mws0254	156	110	155	C6H9N3O2	[M+H]+	L-Histidine	Amino acids and derivatives	Amino acids and derivatives	71-00-1	1	57900000	55700000	57100000	52400000	49300000	47100000	42900000	43500000	24900000	25000000	20700000	22600000	23500000	18200000	20700000	22700000	47200000	44100000	40300000	C00135	ko00340,ko00410,ko00970,ko01100,ko01110,ko01230,ko02010
pme2165	155	111	156	C5H4N2O4	[M-H]-	Orotic acid	Others	Vitamin	65-86-1	3	145000	122000	117000	119000	35900	23000	15700	37500	12100	10800	16400	46000	18400	14300	4220	10800	42200	44900	47500	C00295	ko00240,ko01100
MWS1837	158	95.1	157	C8H15NO2	[M+H]+	TranexamicAcid	Organic acids	Organic acids	1197-18-8	3	14700	14600	15100	4240	15700	9310	12000	10900	8930	3060	2220	12200	8950	6320	10900	11400	13300	6610	9350	--	--
pmf0174	157	157	158	C10H22O	[M-H]-	1-Decanol	Others	Saccharides and Alcohols	112-30-1	3	834000	874000	763000	753000	1150000	1100000	1130000	1030000	963000	1010000	831000	965000	808000	902000	800000	829000	882000	809000	814000	C01633	--
pmf0175	157	157	158	C10H22O	[M-H]-	2-Decanol	Others	Saccharides and Alcohols	1120-06-5	3	960000	995000	885000	909000	1280000	1220000	1200000	1110000	1060000	1130000	957000	1040000	860000	990000	874000	860000	937000	949000	972000	--	--
Lmbn001467	158	116	159	C7H13NO3	[M-H]-	5-Acetamidopentanoic Acid	Organic acids	Organic acids	1072-10-2	3	48300	60500	49400	56600	3520	6220	15400	16800	1140	1910	1400	2340	29000	6260	2740	4300	20300	13400	14600	C03087	ko00310,ko01100
pme2589	159	87	160	C6H8O5	[M-H]-	2-Oxoadipic acid	Organic acids	Organic acids	3184-35-8	3	50800	80600	89100	46200	12200	12900	14100	2690	6160	11400	11100	6260	6170	7870	8810	4030	28200	25400	23800	C00322	ko00300,ko00310,ko00380,ko01100,ko01110,ko01210,ko01230
mws0987	161	115	160	C10H8O2	[M+H]+	6-MethylCoumarin	Lignans and Coumarins	Coumarins	92-48-8	3	13400	18100	18800	13700	12300	12000	8200	10400	11000	11900	20300	13700	12900	18900	19800	14200	12000	13700	12900	--	--
NK10246260	162	116	161	C9H7NO2	[M+H]+	2,4-Dihydroxyquinoline	Alkaloids	Quinoline alkaloids	86-95-3	3	119000	82700	90900	88400	117000	102000	106000	97000	115000	75500	95600	116000	147000	116000	136000	122000	116000	103000	84400	C16716	--
mws0102	160	116	161	C9H7NO2	[M-H]-	Indole-5-carboxylic acid	Alkaloids	Plumerane	1670-81-1	3	64200	65000	68300	65500	73600	58300	60800	64900	96300	120000	97900	86400	951000	918000	863000	1030000	281000	265000	305000	--	--
mws1417	160	116	161	C9H7NO2	[M-H]-	Indole-3-carboxylic acid	Alkaloids	Plumerane	771-50-6	3	131000	100000	108000	113000	110000	90400	83500	105000	155000	157000	147000	152000	1470000	1440000	1360000	1520000	383000	444000	426000	C19837	--
mws1346	162	98	161	C6H11NO4	[M+H]+	DL-2-Aminoadipic acid	Alkaloids	Alkaloids	542-32-5	2	2690000	2630000	3570000	2920000	3820000	4140000	4710000	4760000	2820000	2470000	2410000	2690000	693000	761000	577000	673000	3340000	3840000	4040000	C00956	ko00300,ko00310,ko00311,ko01100,ko01110,ko01210,ko01230
pme3382	160	98	161	C6H11NO4	[M-H]-	N-Acetyl-L-threonine	Amino acids and derivatives	Amino acids and derivatives	17093-74-2	3	7000	30600	24000	24900	6910	6260	18800	7040	9540	2210	9220	10300	23100	9660	12400	9330	11300	16400	15800	--	--
mws1320	160	130	161	C10H11NO	[M-H]-	Tryptophol	Alkaloids	Plumerane	526-55-6	2	50000	63200	58700	60400	16000	22200	16700	13400	14300	17300	15900	13500	653000	556000	524000	616000	222000	204000	210000	C00955	ko00380
pme2914	161	99	162	C6H10O5	[M-H]-	3-Hydroxy-3-methylpentane-1,5-dioic acid	Amino acids and derivatives	Amino acids and derivatives	503-49-1	3	862000	800000	841000	771000	773000	754000	658000	712000	365000	481000	433000	334000	389000	318000	344000	445000	547000	553000	477000	C03761	--
MWS0559	161	71	162	C6H10O5	[M-H]-	1,6-anhydro-β-D-glucose	Others	Saccharides and Alcohols	498-07-7	3	201000	197000	183000	209000	26400	18800	38100	18500	26900	42600	27700	19700	104000	84200	101000	102000	125000	107000	104000	--	--
pme2758	162	144	163	C5H9NO5	[M-H]-	4-Hydroxy-L-glutamic acid	Amino acids and derivatives	Amino acids and derivatives	3913-68-6	3	29900	27600	31000	34800	35200	29700	54400	36800	65100	68500	73100	85500	94700	102000	88800	97400	50200	43500	47900	C03079	--
pme1419	164	104	163	C6H13NO2S	[M+H]+	L-Methionine methyl ester	Amino acids and derivatives	Amino acids and derivatives	10332-17-9	3	82400	94100	82200	68300	59600	64500	66100	59100	45000	43300	27600	27900	9030	17300	19200	9190	72900	38900	36500	--	--
Lmbp000123	164	56.1	163	C6H13NO2S	[M+H]+	L-Homomethionine	Amino acids and derivatives	Amino acids and derivatives	25148-30-5	1	41200000	41700000	37700000	37000000	13700000	12700000	11300000	11000000	4850000	4360000	4150000	3840000	4410000	4230000	4310000	4120000	17700000	14600000	14000000	C17213	ko00966,ko01110,ko01210
MWSmce248	163	119	164	C9H8O3	[M-H]-	3-Hydroxycinnamic Acid	Phenolic acids	Phenolic acids	14755-02-3	2	2460000	2280000	2240000	2140000	1030000	1090000	935000	903000	5150000	9570000	9060000	4290000	83600000	82500000	83600000	83400000	29500000	29800000	30400000	C12621	ko00360,ko01100
Lmmn001643	163	119	164	C9H8O3	[M-H]-	2-Hydroxycinnamic acid	Phenolic acids	Phenolic acids	583-17-5	1	1590000	1640000	1760000	1490000	829000	906000	716000	676000	4460000	7870000	7630000	3680000	75200000	75800000	84200000	83400000	27200000	25500000	26000000	C01772	ko00360,ko00940,ko01100,ko01110
MWSCX015	165	91.1	164	C9H8O3	[M+H]+	(E)-3-(3,4-dihydroxyphenyl)acrylaldehyde	Phenolic acids	Phenolic acids	-	1	619000	657000	583000	524000	270000	256000	212000	189000	1560000	2940000	2590000	1300000	26700000	26300000	28900000	26800000	8430000	7620000	7680000	C10945	ko00940,ko01110
mws0159	163	91	164	C9H8O3	[M-H]-	Phenylpyruvic acid	Organic acids	Organic acids	156-06-9	2	44400	33000	31400	38000	13900	24900	19500	15100	61300	153000	121000	68200	3180000	3120000	3730000	3260000	469000	448000	523000	C00166	ko00360,ko00400,ko00960,ko01100,ko01110,ko01210,ko01230
pme1439	165	119	164	C9H8O3	[M+H]+	p-Coumaric acid	Phenolic acids	Phenolic acids	501-98-4	1	483000	476000	499000	445000	249000	239000	190000	155000	1380000	2350000	2070000	961000	21000000	22700000	23400000	21900000	6410000	6750000	5890000	C00811	ko00130,ko00350,ko00940,ko00950,ko00998,ko01100,ko01110
MWSCX017	165	119	164	C9H8O3	[M+H]+	4-hydroxyphenyl acrylaldehyde	Others	Others	-	1	266000	304000	252000	204000	148000	144000	115000	104000	914000	1600000	1580000	645000	18300000	15600000	16600000	15800000	4550000	4090000	4290000	--	--
pme2435	163	59	164	C6H12O5	[M-H]-	L-Fucose	Others	Saccharides and Alcohols	2438-80-4	3	33300	34300	32200	19400	11900	18600	12700	15100	12600	10800	16200	9780	15600	22000	8530	11600	29700	29100	29000	C01019	ko00051,ko00520,ko01100
pme2529	163	101	164	C6H12O5	[M-H]-	1,5-Anhydro-D-glucitol	Others	Saccharides and Alcohols	154-58-5	3	21700	28300	15700	22400	23400	20000	15200	37300	29600	27300	20900	12000	30600	16000	17900	34800	20100	20400	33700	C07326	--
mws0854	163	59	164	C6H12O5	[M-H]-	Rhamnose	Others	Saccharides and Alcohols	3615-41-6	3	10900	28400	12900	16400	3860	4450	12300	20400	10000	9660	15800	11200	10500	13300	6010	10500	14600	22300	21000	C00507	ko00051,ko01100
pme3083	164	120	165	C8H7NO3	[M-H]-	2-(Formylamino)benzoic acid	Phenolic acids	Phenolic acids	3342-77-6	3	376000	367000	357000	307000	159000	135000	156000	125000	716000	1460000	1230000	609000	26400000	26100000	28700000	27500000	4530000	4590000	4560000	C05653	ko00380,ko01100
pme2617	166	102	165	C5H11NO3S	[M+H]+	L-Methionine Sulfoxide	Amino acids and derivatives	Amino acids and derivatives	3226-65-1	3	7850000	7740000	7520000	7490000	4640000	4510000	4150000	4530000	3490000	3500000	3190000	3200000	3070000	2740000	2670000	2880000	5030000	4460000	4530000	C02989	ko00270
MWS4525	166	124	165	C6H7N5O	[M+H]+	6-O-methylguanine	Nucleotides and derivatives	Nucleotides and derivatives	20535-83-5	3	37100	24500	29200	27200	5080	9370	7300	4430	14200	14800	16000	13500	37100	32700	27400	42000	19500	13100	14000	--	--
pme3968	166	149	165	C6H7N5O	[M+H]+	7-Methylguanine	Nucleotides and derivatives	Nucleotides and derivatives	578-76-7	3	34900	34800	38700	38200	38300	39000	37400	40700	46000	59300	48800	44100	66700	67400	65600	71700	49500	35000	45800	C02242	--
pme0021	166	120	165	C9H11NO2	[M+H]+	L-Phenylalanine	Amino acids and derivatives	Amino acids and derivatives	63-91-2	1	22600000	22500000	22600000	20500000	10500000	10800000	9680000	10400000	2860000	3820000	3390000	2810000	4530000	4060000	4510000	4280000	9540000	8890000	8610000	C00079	ko00360,ko00400,ko00460,ko00940,ko00960,ko00966,ko00970,ko00998,ko01100,ko01110,ko01210,ko01230,ko02010
pme0281	165	121	166	C8H6O4	[M-H]-	Terephthalic acid	Phenolic acids	Phenolic acids	100-21-0	2	230000	365000	249000	292000	373000	383000	240000	302000	236000	252000	559000	170000	237000	255000	224000	206000	176000	274000	270000	C06337	ko01100
MWSmce583	165	91	166	C8H6O4	[M-H]-	Piperonylic acid	Organic acids	Organic acids	94-53-1	3	221000	200000	236000	210000	263000	189000	172000	176000	196000	198000	192000	203000	198000	200000	163000	161000	128000	139000	177000	--	--
pme0282	165	77	166	C8H6O4	[M-H]-	Phthalic acid	Phenolic acids	Phenolic acids	88-99-3	3	35700	26800	26800	33400	28500	25400	19800	21000	19000	16600	13300	18600	24200	20400	22400	13100	26200	16600	18000	C01606	ko01100,ko02010
pmc0274	167	121	166	C6H6N4S	[M+H]+	6-Methylmercaptopurine	Nucleotides and derivatives	Nucleotides and derivatives	50-66-8	3	29100000	30400000	30100000	27500000	14300000	15800000	14600000	13100000	4520000	5530000	4530000	3900000	6090000	5380000	6100000	6010000	13800000	12400000	12400000	C16614	--
mws0344	165	75	166	C5H10O6	[M-H]-	D-Xylonic acid	Others	Saccharides and Alcohols	526-91-0	1	7500000	7230000	8190000	8810000	4610000	4470000	5260000	5190000	4860000	4770000	4680000	4430000	6530000	5380000	7310000	6990000	8300000	7270000	7510000	C00502	ko00040,ko01100
pme2801	167	150	166	C6H6N4O2	[M+H]+	7-Methylxanthine	Nucleotides and derivatives	Nucleotides and derivatives	552-62-5	3	62100	57900	54500	67500	32400	33000	28400	29800	36600	36800	47000	27200	20100	12800	16200	13800	29900	28200	30500	C16353	ko00232,ko01100,ko01110
pme1266	167	124	166	C6H6N4O2	[M+H]+	3-Methylxanthine	Nucleotides and derivatives	Nucleotides and derivatives	1076-22-8	3	112000	77300	92900	96500	42400	43700	34600	41100	29300	25500	24800	17100	8360	11000	14500	15200	48000	40500	36200	C16357	ko00232,ko01100,ko01110
MWS0274	165	119	166	C9H10O3	[M-H]-	DL-3-Phenyllactic acid	Organic acids	Organic acids	828-01-3	2	20700	21200	19000	18500	9050	7520	11600	8470	26400	28000	44100	12700	856000	884000	948000	800000	150000	114000	136000	--	--
mws0346	165	106	166	C9H10O3	[M-H]-	3-(3-Hydroxyphenyl)-propionic acid	Phenolic acids	Phenolic acids	621-54-5	2	78000	33800	35300	60700	15400	21600	22400	19500	7950	17500	10000	8460	11700	8940	4760	3880	13700	36000	24700	C11457	ko00360,ko01100
Lmbn005172	165	119	166	C9H10O3	[M-H]-	2,6-Dimethoxybenzaldehyde*	Phenolic acids	Phenolic acids	3392-97-0	3	18500	16300	21100	12200	13300	5820	3180	14200	22100	46900	44700	15900	881000	907000	999000	849000	134000	148000	147000	--	--
mws0467	165	119	166	C9H10O3	[M-H]-	3-(4-Hydroxyphenyl)-propionic acid*	Phenolic acids	Phenolic acids	501-97-3	2	29500	27400	17100	22600	5840	7090	5690	7390	42100	50300	67900	20000	1350000	1350000	1630000	1410000	266000	201000	224000	C01744	--
MWSmce165	165	59	166	C6H14O5	[M-H]-	L-Fucitol	Others	Saccharides and Alcohols	13074-06-1	2	531000	499000	527000	596000	312000	272000	362000	428000	362000	299000	374000	358000	556000	447000	516000	535000	581000	647000	609000	--	--
pmn001681	165	149	166	C10H14O2	[M-H]-	1-(4-Methoxyphenyl)-1-propanol	Phenolic acids	Phenolic acids	5349-60-0	2	86700	87000	88600	86100	125000	108000	89500	101000	80000	59600	68800	73200	78400	84700	66800	61600	63700	69700	75800	--	--
MWSmce315	168	135	167	C7H5NS2	[M+H]+	2-Mercaptobenzothiazole	Alkaloids	Alkaloids	149-30-4	3	18500	21800	32600	24400	21600	16900	19800	17800	12800	11100	14900	11800	7650	10400	6360	8070	10500	16200	17000	C14437	--
Zmjp000624	168	150	167	C8H9NO3	[M+H]+	Pyridoxal	Others	Vitamin	66-72-8	1	58400	55600	69100	78600	39600	42600	45300	46300	41800	45900	48200	25700	32400	41700	45800	33300	58500	28900	31200	C00250	ko00750,ko01100
MWS2417	167	121	168	C8H8O4	[M-H]-	3-Hydroxymandelate	Organic acids	Organic acids	17119-15-2	3	9030	23000	13600	16700	9840	18700	12600	13400	7250	8520	12100	8330	13200	2580	6700	12100	8430	7030	9270	--	--
Hmbp001276	169	65	168	C8H8O4	[M+H]+	Gallacetophenone	Phenolic acids	Phenolic acids	528-21-2	2	28600	19800	28400	41000	55300	35600	45400	62600	50000	40800	36300	33900	62900	47100	57100	54000	45500	44500	46400	--	--
MWSmce501	167	108	168	C8H8O4	[M-H]-	Protocatechuic Acid Methyl Ester	Phenolic acids	Phenolic acids	2150-43-8	3	73300	53400	59200	61200	74200	113000	108000	93600	13100	15800	13500	19300	66600	64300	76900	79000	43200	57400	49100	--	--
MWSmce490	167	123	168	C8H8O4	[M-H]-	2',4',6'-Trihydroxyacetophenone	Phenolic acids	Phenolic acids	480-66-0	3	83100	98700	113000	91100	21400	29600	17000	24800	61800	101000	74000	46900	7980	4830	1490	4060	47700	41800	60400	C21895	--
pme3081	169	134	168	C8H12N2O2	[M+H]+	4-(Aminomethyl)-5-(hydroxymethyl)-2-methylpyridin-3-ol	Others	Others	85-87-0	3	28500	27000	24500	22700	76000	51500	64600	82200	69700	68000	70900	79000	11000	19300	17600	14000	50400	53900	57600	C00534	ko00750,ko01100
pme1383	170	134	169	C8H11NO3	[M+H]+	Pyridoxine	Others	Vitamin	65-23-6	1	707000	631000	707000	880000	676000	819000	796000	847000	657000	755000	716000	571000	402000	381000	425000	487000	731000	572000	665000	C00314	ko00750,ko01100
pme0181	170	124	169	C7H11N3O2	[M+H]+	3-Methyl-L-Histidine	Amino acids and derivatives	Amino acids and derivatives	368-16-1	2	379000	404000	405000	314000	367000	438000	385000	361000	233000	133000	212000	233000	162000	106000	138000	136000	370000	360000	280000	C01152	ko00340,ko01100
MWS0933	170	124	169	C7H11N3O2	[M+H]+	1-Methylhistidine	Amino acids and derivatives	Amino acids and derivatives	332-80-9	2	143000	184000	210000	214000	206000	194000	193000	187000	161000	112000	86300	144000	89600	71400	89000	75900	199000	169000	140000	--	--
MWStz063	170	152	169	C10H19NO	[M+H]+	2-Ethyl-2,6,6-trimethylpiperidin-4-one	Alkaloids	Piperidine alkaloids	133568-79-3	2	7950	13200	8440	5340	4260	14500	10600	11500	14700	16000	16600	31100	22100	34400	26100	28300	11000	11100	19100	--	--
Zmzn000078	169	79	170	C3H7O6P	[M-H]-	Dihydroxyacetone phosphate	Others	Saccharides and Alcohols	1957-04-05	3	56800	51300	44100	41400	41800	44900	50400	34800	35700	18700	27800	20300	7550	12200	6430	17600	28800	30300	29200	C00111	ko00010,ko00040,ko00051,ko00052,ko00561,ko00562,ko00564,ko00640,ko00710,ko00760,ko01100,ko01110,ko01200,ko01230
MWS1812	171	55.1	170	C11H22O	[M+H]+	2-Undecanone	Others	Others	112-12-9	3	39700	34900	38600	45400	33000	31500	32000	32700	20600	23600	27800	22000	25700	25300	27700	24700	20900	31700	36400	C01875	--
Zmzn002460	171	127	172	C11H8O2	[M-H]-	1-Naphthoic acid	Organic acids	Organic acids	86-55-5	3	102000	85800	94200	90100	58400	62600	62200	60800	35400	35600	29400	33200	25800	22000	20000	30700	30300	41100	48400	C14091	--
pme0253	174	86	173	C8H15NO3	[M+H]+	N-Acetyl-L-leucine	Amino acids and derivatives	Amino acids and derivatives	1188-21-2	2	150000	162000	117000	147000	26500	13200	49300	39000	7690	7730	8340	7710	70700	15800	8930	17100	66800	58700	41900	C02710	--
pme3009	175	99	174	C6H6O6	[M+H]+	Trans-Citridic acid	Organic acids	Organic acids	4023-65-8	2	12300	19400	10200	11300	7760	9410	10100	13700	10200	7700	9240	7720	5570	3930	4650	8230	11700	12900	9830	C02341	ko00660,ko01100
Zmlp004119	175	91.1	174	C10H6O3	[M+H]+	Lawsone; 2-Hydroxy-1,4-Naphthoquinone	Others	Others	83-72-7	3	153000	236000	122000	159000	126000	165000	147000	69200	90000	165000	190000	142000	230000	156000	176000	181000	166000	178000	168000	C10368	--
mws0154	173	93	174	C7H10O5	[M-H]-	Shikimic acid	Organic acids	Organic acids	138-59-0	2	144000	183000	152000	176000	135000	139000	124000	146000	125000	132000	145000	128000	38100	45400	38800	34700	145000	144000	135000	C00493	ko00400,ko01100,ko01110,ko01230
MWS4471	173	58	174	C6H10N2O4	[M-H]-	N-Alpha-Acetyl-L-Asparagine	Amino acids and derivatives	Amino acids and derivatives	4033-40-3	3	7470	15700	18600	13900	14100	13200	14200	17900	6850	6000	6260	8400	7650	4170	3370	3320	7590	5530	5450	--	--
Zmyn000155	173	131	174	C7H14N2O3	[M-H]-	N-α-Acetyl-L-ornithine	Amino acids and derivatives	Amino acids and derivatives	6205-08-09	3	358000	374000	353000	364000	352000	334000	286000	342000	195000	214000	201000	245000	255000	203000	167000	207000	316000	342000	322000	C00437	ko00220,ko01100,ko01110,ko01210,ko01230
MWSmce119	175	70.1	174	C6H14N4O2	[M+H]+	L-Arginine	Amino acids and derivatives	Amino acids and derivatives	74-79-3	1	30000000	34100000	30900000	28300000	24200000	22200000	21600000	22000000	10900000	11900000	10900000	11300000	12900000	9550000	9510000	12200000	22600000	21200000	18800000	C00062	ko00220,ko00261,ko00330,ko00472,ko00970,ko01100,ko01110,ko01230,ko02010
pme0008	176	113	175	C6H13N3O3	[M+H]+	L-Citrulline	Amino acids and derivatives	Amino acids and derivatives	372-75-8	2	917000	873000	919000	863000	370000	345000	359000	403000	265000	245000	231000	328000	61700	37900	33800	59800	721000	890000	953000	C00327	ko00220,ko01100,ko01110,ko01230
pmb3101	175	115	176	C7H12O5	[M-H]-	2-Isopropylmalic Acid	Organic acids	Organic acids	49601-06-1	3	65600	51600	81900	47200	47600	34500	25800	23400	1960	7070	11400	7870	9050	5100	3140	5540	26700	27500	13800	C02504	ko00290,ko00620,ko01100,ko01110,ko01210,ko01230
Lmbp001216	178	84.1	177	C7H15NO2S	[M+H]+	L-Dihomomethionine	Amino acids and derivatives	Amino acids and derivatives	34022-36-1	1	22600000	23200000	22900000	21400000	23200000	22600000	23000000	19700000	6500000	8370000	7300000	6340000	200000	142000	156000	275000	12400000	11800000	11400000	C17217	ko00966,ko01210
Hmsp003093	179	77	178	C9H6O4	[M+H]+	3,7-Dihydroxychromen-4-one	Others	Others	-	2	16900	21100	12300	21200	7010	5190	5700	10400	58900	77400	107000	51200	30700	32500	24300	29100	16900	27300	25400	--	--
mws1013	177	133	178	C9H6O4	[M-H]-	Esculetin	Lignans and Coumarins	Coumarins	305-01-1	1	8990	31200	19000	30900	40000	41700	47500	34200	1860000	3640000	2980000	1730000	448000	351000	400000	466000	873000	852000	1010000	C09263	--
mws0875	179	76	178	C5H10N2O3S	[M+H]+	L-Cysteinyl-L-glycine	Amino acids and derivatives	Amino acids and derivatives	19246-18-5	3	145000	137000	114000	81800	167000	206000	213000	233000	161000	144000	127000	158000	11900	3030	9850	12800	139000	170000	149000	C01419	ko00480,ko01100
pme2253	177	59	178	C6H10O6	[M-H]-	L-Gulono-1,4-Lactone	Others	Saccharides and Alcohols	1128-23-0	3	96100	134000	107000	92800	49800	38500	74900	40100	49800	46000	56000	42000	27500	13600	10800	16500	71800	70600	73700	C01040	ko00053,ko01100
mws1200	177	145	178	C10H10O3	[M-H]-	Trans-4-Hydroxycinnamic Acid Methyl Ester	Phenolic acids	Phenolic acids	19367-38-5	3	24900	23800	23600	16500	42500	48700	34700	30200	15600	23000	26200	16600	110000	87200	124000	130000	75700	79500	81100	--	--
Jmzn006005	177	117	178	C10H10O3	[M-H]-	3,4-Methylenedioxy cinnamyl alcohol	Lignans and Coumarins	Lignans	58095-76-4	1	150000	152000	136000	138000	61500	65800	59000	58900	29900	42600	43000	29200	163000	158000	177000	186000	131000	139000	141000	--	--
pmb2795	177	145	178	C10H10O3	[M-H]-	4-Methoxycinnamic acid	Phenolic acids	Phenolic acids	830-09-1	3	16200	13300	10800	9630	21900	26700	25500	14100	10500	18100	12700	11100	74700	60400	67200	82100	48900	48600	55800	--	--
pmb0786	180	163	179	C6H13NO5	[M+H]+	D-Glucosamine	Others	Saccharides and Alcohols	3416-24-8	3	11100000	11800000	10400000	9360000	8810000	10300000	10800000	9420000	10300000	11100000	12400000	11000000	11400000	11800000	11100000	10500000	10100000	9700000	9620000	C00329	ko00520,ko01100
pmf0138	179	59	180	C6H12O6	[M-H]-	D-Mannose*	Others	Saccharides and Alcohols	3458-28-4	1	10400000	9330000	7660000	9020000	1200000	874000	904000	1020000	966000	1400000	1020000	818000	4720000	3610000	4250000	4020000	4930000	4840000	4430000	C00159	ko00051,ko00052,ko00520,ko01100,ko02010
mws1164	179	59	180	C6H12O6	[M-H]-	D-Fructose*	Others	Saccharides and Alcohols	57-48-7	1	7200000	6390000	6210000	6750000	1320000	1080000	1190000	1110000	1020000	1420000	1180000	866000	3310000	3300000	3000000	3250000	4180000	4170000	4060000	C05003	--
mws4170	179	59	180	C6H12O6	[M-H]-	D-Glucose*	Others	Saccharides and Alcohols	50-99-7	1	7230000	6910000	6200000	7200000	1310000	1130000	1110000	1130000	1000000	1270000	1150000	798000	2840000	2870000	3360000	3210000	4200000	4080000	4070000	C00031	ko00010,ko00030,ko00052,ko00500,ko00520,ko00901,ko01100,ko01110,ko02010
pmf0139	179	59	180	C6H12O6	[M-H]-	D-Galactose*	Others	Saccharides and Alcohols	59-23-4	1	6980000	6570000	6300000	6810000	909000	816000	841000	780000	766000	1050000	851000	547000	3350000	3000000	2930000	3230000	3900000	3640000	3330000	C00124	ko00052,ko01100
Hmln000297	179	59	180	C6H12O6	[M-H]-	Inositol*	Others	Saccharides and Alcohols	87-89-8	1	7140000	6580000	6560000	7250000	1280000	1020000	1080000	1090000	1000000	1130000	1180000	745000	3360000	3160000	3460000	2860000	3890000	4080000	3580000	C00137	ko00052,ko00053,ko00562,ko01100,ko01110,ko02010,ko04070
mws0663	181	124	180	C7H8N4O2	[M+H]+	1,7-Dimethylxanthine	Nucleotides and derivatives	Nucleotides and derivatives	611-59-6	3	24400	24100	19500	22000	8020	9730	16000	18600	10200	6010	11900	12900	9700	13000	10400	9900	10700	13700	15800	C13747	ko00232,ko01100,ko01110
mws0093	179	146	180	C10H12O3	[M-H]-	Coniferyl alcohol	Phenolic acids	Phenolic acids	458-35-5	3	52800	106000	58600	90800	45700	49200	38900	50700	85900	78500	68600	53000	5820	3700	2110	6860	38800	39400	32700	C00590	ko00940,ko00998,ko01100,ko01110
Hmcp009963	180	123	180	C11H18NO+	[M]+	Candicine	Alkaloids	Phenolamine	6656-13-9	1	138000	111000	109000	117000	188000	159000	155000	122000	144000	185000	125000	123000	73900	45300	59900	61800	113000	113000	103000	C10575	--
MWStz070	182	91.1	181	C9H11NO3	[M+H]+	N-(2-Hydroxy-4-methoxyphenyl)acetamide	Alkaloids	Phenolamine	58469-06-0	1	8420000	7860000	9280000	10900000	4000000	3940000	3990000	4120000	1880000	2180000	2110000	1430000	904000	861000	924000	721000	4390000	3420000	3660000	--	--
Zmsp000878	182	136	181	C9H11NO3	[M+H]+	4-Hydroxy-5-(2-oxo-1-pyrrolidinyl)benzoic acid	Alkaloids	Pyrrole alkaloids	-	1	3980000	3490000	3880000	4540000	1740000	1640000	1590000	1580000	747000	847000	793000	566000	313000	301000	306000	280000	1660000	1520000	1630000	--	--
mws0250	182	136	181	C9H11NO3	[M+H]+	L-Tyrosine	Amino acids and derivatives	Amino acids and derivatives	60-18-4	1	16600000	15100000	16400000	18900000	8180000	7300000	7440000	8510000	3630000	4230000	3930000	3030000	1660000	1890000	2260000	1540000	8150000	6430000	7160000	C00082	ko00130,ko00261,ko00350,ko00360,ko00400,ko00460,ko00730,ko00940,ko00950,ko00965,ko00966,ko00970,ko00998,ko01100,ko01110,ko01210,ko01230
MWSmce455	181	107	182	C9H10O4	[M-H]-	Vanillic acid methyl ester	Phenolic acids	Phenolic acids	3943-74-6	3	24600	25300	20600	20900	42700	30400	42800	25800	26100	34300	23900	26100	14500	10800	13000	16800	19900	20000	27100	--	--
Lmlp001436	183	165	182	C9H10O4	[M+H]+	Dihydrocaffeic acid	Phenolic acids	Phenolic acids	1078-61-1	3	173000	218000	216000	175000	293000	298000	325000	342000	279000	288000	301000	189000	339000	308000	323000	398000	252000	239000	232000	C10447	ko00350
mws1350	181	151	182	C9H10O4	[M-H]-	Syringaldehyde; 4-Hydroxy-3,5-Dimethoxybenzaldehyde	Phenolic acids	Phenolic acids	134-96-3	3	58100	43100	42200	56900	40500	37300	41200	32500	61100	49600	40100	42000	255000	247000	231000	253000	92500	92300	114000	--	--
MWS1894	183	99	182	C13H10O	[M+H]+	9-Fluorenol	Others	Others	1689-64-1	3	963000	1060000	952000	902000	1010000	961000	950000	1050000	1010000	1010000	993000	906000	868000	847000	855000	861000	392000	379000	363000	--	--
mws1155	181	101	182	C6H14O6	[M-H]-	D-Mannitol*	Others	Saccharides and Alcohols	69-65-8	2	6850	11500	10100	7070	6600	5660	8730	12400	18800	21900	21300	20500	26700	20600	12900	13900	16200	8380	15700	C00392	ko00051,ko01100,ko02010
pme2237	181	101	182	C6H14O6	[M-H]-	Dulcitol*	Others	Saccharides and Alcohols	608-66-2	2	19600	36900	28400	37600	29500	37900	34300	33400	99200	93700	74100	46400	65600	80600	82300	60300	36600	31700	49400	C01697	ko00052,ko01100
mws0214	181	71	182	C6H14O6	[M-H]-	D-Sorbitol	Others	Saccharides and Alcohols	50-70-4	2	43800	44800	40500	31100	22800	20500	17100	19600	56900	65800	69100	34400	63000	59400	46200	46300	41600	25000	29500	C00794	ko00051,ko00052,ko01100,ko02010
pme2596	184	148	183	C8H9NO4	[M+H]+	4-Pyridoxic acid	Others	Vitamin	82-82-6	2	73200	80200	96200	93900	55000	50800	50500	32700	47000	52200	56400	36400	51900	54800	47000	56200	64200	60800	61500	C00847	ko00750,ko01100
MA10002917	183	109	184	C6H4N2O5	[M-H]-	2,4-Dinitrophenol	Phenolic acids	Phenolic acids	51-28-5	2	138000	146000	146000	140000	151000	174000	159000	151000	68600	68300	57900	57200	14100	13600	9840	11100	80700	71400	85600	C02496	--
pme0309	183	124	184	C8H8O5	[M-H]-	3-O-Methylgallic Acid	Phenolic acids	Phenolic acids	3934-84-7	2	7700	9290	7080	6510	30500	34900	27600	23300	27300	32100	43600	28000	15600	14300	15300	15700	32400	23000	21400	C05616	--
pmb1754	184	125	184	C5H15NO4P+	[M]+	O-Phosphocholine	Alkaloids	Alkaloids	107-73-3	3	775000	723000	868000	782000	725000	1100000	1060000	1210000	1210000	839000	1020000	1330000	2730000	2960000	2660000	2610000	1100000	1460000	1500000	C00588	ko00564,ko01100
mws0752	185	185	186	C11H22O2	[M-H]-	Undecylic Acid	Lipids	Free fatty acids	112-37-8	2	264000	275000	242000	249000	263000	227000	232000	202000	219000	213000	191000	184000	268000	266000	234000	242000	243000	216000	248000	C17715	--
Hmmp001310	188	118	187	C11H9NO2	[M+H]+	3-Indoleacrylic acid	Alkaloids	Plumerane	1204-06-4	1	14300000	12100000	16600000	13700000	6650000	7220000	6500000	5320000	5280000	6070000	5370000	4130000	3250000	2960000	3400000	3510000	7850000	7240000	6740000	C21283	--
Hmgp002327	188	118	187	C11H9O2N	[M+H]+	3-amino-2-naphthoic acid	Alkaloids	Alkaloids	-	1	10800000	9120000	12800000	9970000	4600000	5250000	4930000	4070000	3790000	4190000	3920000	3330000	2430000	2060000	2680000	2560000	5540000	4920000	5490000	--	--
pmn001492	187	123	188	C11H8O3	[M-H]-	Ayapin	Lignans and Coumarins	Coumarins	494-56-4	3	21500	21000	20400	20200	8650	12500	10800	14700	11200	23300	21300	12200	36200	52700	46800	46100	17400	20000	26300	C18078	--
MWSmce250	189	128	188	C12H12O2	[M+H]+	3-Butylidenephthalide	Others	Others	551-08-6	3	4190	2750	3660	1620	8610	7620	7890	6140	7650	7940	4480	9790	4190	1400	3970	3420	6310	5350	4800	C16924	--
mws0237	187	125	188	C9H16O4	[M-H]-	Azelaic acid	Organic acids	Organic acids	123-99-9	1	358000	365000	337000	388000	248000	292000	225000	280000	274000	344000	295000	284000	680000	811000	742000	853000	380000	373000	351000	C08261	--
mws5041	189	86.1	188	C8H16N2O3	[M+H]+	L-Glycyl-L-isoleucine*	Amino acids and derivatives	Amino acids and derivatives	19461-38-2	3	676000	786000	996000	798000	151000	142000	123000	94600	50200	62900	53000	53100	368000	257000	330000	212000	352000	307000	328000	--	--
mws0736	189	86	188	C8H16N2O3	[M+H]+	N-Glycyl-L-leucine*	Amino acids and derivatives	Amino acids and derivatives	869-19-2	3	1030000	1050000	922000	911000	188000	188000	111000	155000	38700	98000	69300	54600	281000	319000	372000	340000	356000	326000	368000	C02155	--
pme0122	189	126	188	C8H16N2O3	[M+H]+	N6-Acetyl-L-lysine	Amino acids and derivatives	Amino acids and derivatives	692-04-6	3	201000	173000	161000	157000	171000	134000	168000	189000	132000	139000	151000	140000	115000	88800	108000	131000	187000	140000	142000	C02727	ko00310,ko01100
Zmjp000182	189	70.1	188	C7H16N4O2	[M+H]+	N-Monomethyl-L-arginine	Amino acids and derivatives	Amino acids and derivatives	17035-90-4	2	1420000	1370000	1350000	1340000	835000	809000	872000	920000	515000	549000	561000	593000	624000	605000	621000	678000	901000	759000	858000	C03884	--
pme3388	189	144	188	C7H16N4O2	[M+H]+	Homoarginine	Amino acids and derivatives	Amino acids and derivatives	156-86-5	1	555000	498000	553000	495000	371000	398000	375000	377000	305000	328000	303000	310000	293000	261000	254000	282000	367000	374000	369000	C01924	--
pmf0348	187	97	188	C10H20O3	[M-H]-	2,6-Dimethyl-7-octene-2,3,6-triol	Others	Saccharides and Alcohols	73815-21-1	3	42800	62800	47900	49800	28200	25700	31600	31600	34300	42600	37200	30100	86000	83200	84800	98400	42700	37700	35300	--	--
Zmzp000145	189	84.1	188	C9H20N2O2	[M+H]+	Trimethyllysine	Amino acids and derivatives	Amino acids and derivatives	23284-33-5	1	6390000	6030000	6290000	6430000	4690000	4790000	4770000	4500000	4600000	4840000	4380000	4080000	2470000	2100000	2630000	2320000	5120000	4710000	4080000	C03793	ko00310,ko01100
Zmtn001624	188	144	189	C10H7NO3	[M-H]-	N-Acetylisatin	Alkaloids	Plumerane	574-17-4	3	200000	251000	197000	185000	78500	81300	119000	79100	60200	80300	52400	43900	133000	106000	129000	100000	103000	125000	125000	C02172	ko00380
pme0075	188	128	189	C7H11NO5	[M-H]-	N-Acetyl-L-glutamic acid	Amino acids and derivatives	Amino acids and derivatives	1188-37-0	3	517000	454000	377000	435000	163000	170000	134000	132000	36000	26000	45300	29200	33000	24400	24900	29500	150000	171000	142000	C00624	ko00220,ko01100,ko01110,ko01210,ko01230
mws0193	190	127	189	C7H15N3O3	[M+H]+	L-Homocitrulline	Amino acids and derivatives	Amino acids and derivatives	1190-49-4	3	99700	74000	117000	74100	168000	194000	228000	158000	178000	173000	143000	179000	120000	81800	79600	100000	160000	146000	175000	C02427	--
pme0278	191	128	190	C7H14N2O4	[M+H]+	2,6-Diaminooimelic acid	Organic acids	Organic acids	583-93-7	2	318000	331000	383000	330000	913000	951000	988000	936000	861000	787000	1090000	1020000	1480000	1770000	1340000	1470000	714000	826000	721000	C00666	ko00300,ko01100,ko01110,ko01230
MWSmce041	191	145	190	C12H14O2	[M+H]+	Butylphthalide	Others	Others	6066-49-5	3	13800	10600	11000	8320	34800	25500	27600	19100	23900	34000	16000	28200	12100	11000	12400	17800	16300	19800	13600	C17854	--
mws1611	191	117	190	C12H14O2	[M+H]+	Z-Ligustilide	Others	Others	4431-01-0	1	5520	4010	4260	4070	18500	16100	10200	10300	12500	17000	10700	13600	6050	5890	7710	7270	12400	8680	8120	C16987	--
Lmyp003387	192	146	191	C10H9NO3	[M+H]+	2-Oxo-3,4-dihydro-1H-quinoline-3-carboxylic acid	Alkaloids	Quinoline alkaloids	246867-17-4	3	574000	469000	546000	443000	226000	156000	162000	171000	59500	76900	39500	60900	54100	56500	66700	43700	190000	173000	183000	--	--
mws0597	190	146	191	C10H9NO3	[M-H]-	5-Hydroxyindole-3-acetic acid	Alkaloids	Plumerane	54-16-0	3	185000	164000	146000	157000	65500	49500	72000	70200	22900	14800	23000	22400	20100	24000	23100	26500	68600	75000	86400	C05635	ko00380,ko01100
Zmyn000453	191	111	192	C6H8O7	[M-H]-	Isocitric Acid	Organic acids	Organic acids	320-77-4	2	2210000	5180000	4450000	3180000	4760000	5280000	7470000	6030000	2660000	2370000	2700000	2650000	1870000	1350000	1440000	959000	3150000	4490000	3190000	C00311	ko00020,ko00630,ko01100,ko01110,ko01200,ko01210,ko01230
mws0281	191	111	192	C6H8O7	[M-H]-	Citric Acid	Organic acids	Organic acids	77-92-9	1	80700000	74500000	78900000	79600000	89300000	89800000	89300000	88700000	41000000	45900000	44500000	52700000	15200000	13200000	15100000	16600000	51500000	59300000	52100000	C00158	ko00020,ko00250,ko00630,ko01100,ko01110,ko01200,ko01210,ko01230
MWSCX014	193	133	192	C10H8O4	[M+H]+	Scopoletin (7-Hydroxy-5-methoxycoumarin)	Lignans and Coumarins	Coumarins	92-61-5	1	69600	69100	64700	70800	85200	69000	60200	46100	513000	851000	539000	325000	576000	621000	660000	625000	323000	275000	252000	C01752	ko00940,ko01110
MWSmce159	193	147	192	C10H8O4	[M+H]+	6,7-Dihydroxy-4-methylcoumarin	Lignans and Coumarins	Coumarins	529-84-0	3	45100	43400	21100	41200	20300	28000	8970	18500	14700	14300	9520	6710	18700	13000	11700	13200	19500	23400	23600	--	--
Hmcp002123	193	178	192	C10H8O4	[M+H]+	Isoscopoletin (6-Hydroxy-7-Methoxycoumarin)	Lignans and Coumarins	Coumarins	776-86-3	1	99900	112000	94200	99400	109000	112000	87100	58300	584000	1010000	863000	492000	932000	867000	1000000	828000	447000	407000	433000	C18079	--
mws0277	191	85	192	C7H12O6	[M-H]-	Quinic Acid	Organic acids	Organic acids	77-95-2	2	1070000	1170000	1650000	1170000	1780000	2440000	3010000	2840000	1110000	1290000	1160000	1150000	748000	560000	598000	479000	1180000	2020000	1530000	C00296	ko00400,ko01100
Lmmp002080	193	105	192	C11H16N2O	[M+H]+	N-(4-Aminobutyl)benzamide	Alkaloids	Alkaloids	5692-23-9	2	367000	325000	303000	298000	256000	270000	308000	226000	146000	140000	170000	150000	65700	49000	82400	49100	218000	233000	227000	--	--
mws1515	193	175	192	C13H20O	[M+H]+	α-Ionone	Others	Others	127-41-3	1	78700	90700	86200	99900	92100	96800	90900	100000	50400	60300	61200	56500	46800	51700	51600	38600	67200	93600	76800	C12286	--
mws1189	193	72.8	194	C6H10O7	[M-H]-	D-Galacturonic acid*	Others	Saccharides and Alcohols	685-73-4	1	506000	555000	658000	621000	127000	174000	169000	177000	83600	74900	110000	106000	85300	68800	84600	106000	246000	286000	244000	C00333	ko00040,ko00053,ko00520,ko01100,ko02010
pme3705	193	73	194	C6H10O7	[M-H]-	D-Glucoronic acid*	Others	Saccharides and Alcohols	6556-12-03	1	591000	619000	737000	800000	175000	232000	215000	205000	104000	96700	105000	111000	78300	71700	92800	90700	306000	358000	286000	C00191	ko00040,ko00053,ko00520,ko00562,ko01100
pme0422	193	134	194	C10H10O4	[M-H]-	Isoferulic Acid*	Phenolic acids	Phenolic acids	537-73-5	3	307000	310000	318000	318000	669000	553000	473000	418000	3330000	4510000	4800000	3180000	3720000	4580000	4500000	4000000	2280000	2340000	2240000	C10470	--
Lmdn003756	193	135	194	C10H10O4	[M-H]-	Methyl caffeate	Phenolic acids	Phenolic acids	3843-74-1	3	2200	3590	4000	2570	2630	4060	1660	2850	6280	1420	7370	6820	7670	7750	7650	7260	5880	5220	3960	C10477	--
MWSslk097	195	163	194	C10H10O4	[M+H]+	Dimethyl phthalate	Phenolic acids	Phenolic acids	131-11-3	3	24700	27000	21500	17200	36800	23200	33000	32800	34700	28000	27500	33800	29400	22800	17800	17400	35600	32200	31900	C11233	--
mws0014	193	134	194	C10H10O4	[M-H]-	Ferulic acid*	Phenolic acids	Phenolic acids	537-98-4	2	290000	318000	339000	281000	746000	539000	425000	413000	3520000	5190000	4940000	3160000	3820000	5560000	4520000	4140000	2300000	2310000	2310000	C01494	ko00940,ko01100,ko01110
mws2104	193	99	194	C7H14O6	[M-H]-	D-Pinitol	Others	Saccharides and Alcohols	10284-63-6	3	14500	6910	10400	9730	16700	7500	6900	12600	5120	11700	10300	12800	18500	17300	19600	23100	9410	14500	9590	C03844	--
mws2218	195	83.1	194	C8H10N4O2	[M+H]+	Caffeine	Alkaloids	Alkaloids	1958-08-02	3	7310	10700	8300	10600	8250	11500	6760	9120	6920	12400	6410	8060	9150	3970	13800	4470	9890	9240	9980	C07481	ko00232,ko01100,ko01110
MWS1771	196	91.1	195	C10H13NO3	[M+H]+	L-Tyrosine methyl ester	Amino acids and derivatives	Amino acids and derivatives	1080-06-4	3	98400	84500	106000	86100	89200	95900	95800	80400	51500	26400	35300	29000	9270	20400	15400	20000	60100	58200	75100	C03404	--
pme0534	195	74.9	196	C6H12O7	[M-H]-	Gluconic acid	Others	Saccharides and Alcohols	526-95-4	1	3630000	3500000	3460000	3500000	3170000	3480000	3570000	3680000	3900000	3850000	4100000	3710000	14900000	15800000	13600000	13500000	5520000	5740000	5740000	C00257	ko00030,ko01100,ko01110,ko01200
Hmmn004283	195	136	196	C10H12O4	[M-H]-	Dihydroferulic Acid	Phenolic acids	Phenolic acids	1135-23-5	2	936000	1070000	1030000	1070000	147000	122000	124000	128000	47000	33100	31300	33500	49100	48100	51300	51300	262000	262000	252000	--	--
MWSslk121	197	123	196	C12H20O2	[M+H]+	Ethyl Chrysanthemate	Others	Others	97-41-6	3	8040	11800	12100	11100	17900	15200	17200	13200	8480	10700	6610	6150	9110	6280	7280	5600	8310	10700	9630	--	--
Lmcn002982	197	167	198	C9H10O5	[M-H]-	Methyl 3-O-Methyl Gallate	Phenolic acids	Phenolic acids	3934-86-9	1	437000	388000	344000	425000	419000	242000	303000	278000	189000	142000	148000	135000	217000	232000	200000	244000	235000	264000	268000	--	--
mws0027	197	123	198	C9H10O5	[M-H]-	Syringic acid	Phenolic acids	Phenolic acids	530-57-4	2	47100	28600	28100	38900	19600	17500	24500	4390	34400	25100	35400	25100	685000	632000	591000	713000	187000	167000	182000	C10833	--
Lmxn008846	197	153	198	C11H18O3	[M-H]-	Hydroxydihydrobovolide	Others	Others	6067-11-04	1	22700	31600	21900	25400	22900	31800	26900	18500	56800	62600	76000	49200	234000	192000	218000	230000	72800	70200	71200	--	--
Zmzn000079	199	79	200	C4H9O7P	[M-H]-	D-Erythrose-4-phosphate	Others	Saccharides and Alcohols	585-18-2	3	75400	67900	85900	57200	46100	50400	35700	37300	18000	27000	27800	12500	7440	9910	5470	11700	38800	32100	30800	C00279	ko00030,ko00400,ko00710,ko00750,ko00998,ko01100,ko01110,ko01200,ko01230
pmb2640	199	199	200	C12H24O2	[M-H]-	Dodecanoic acid (Lauric acid)	Lipids	Free fatty acids	143-07-7	1	408000	466000	476000	535000	243000	232000	206000	181000	175000	179000	168000	153000	221000	221000	223000	172000	248000	255000	246000	C02679	ko00061,ko01100,ko01110
MWS1844	203	129	202	C14H18O	[M+H]+	2-Pentyl-3-phenyl-2-propenal	Others	Others	122-40-7	3	8960	6260	7890	6870	8910	7800	10300	7660	9000	8950	7920	5840	6760	8860	8000	9610	4840	6790	5860	C12288	--
MWS5164	203	70.1	202	C8H18N4O2	[M+H]+	N,N'-Dimethylarginine;SDMA	Amino acids and derivatives	Amino acids and derivatives	30344-00-4	2	1370000	1380000	1500000	1540000	1230000	1180000	1190000	1120000	627000	668000	613000	629000	113000	94700	116000	112000	873000	905000	873000	--	--
NK10251888	203	70.1	202	C8H18N4O2	[M+H]+	NG,NG-Dimethyl-L-arginine	Amino acids and derivatives	Amino acids and derivatives	30315-93-6	2	1380000	1230000	1560000	1390000	1140000	1120000	1100000	1260000	505000	581000	652000	598000	116000	98400	105000	97300	826000	872000	822000	C03626	--
mws0018	203	83	202	C10H26N4	[M+H]+	Spermine	Alkaloids	Alkaloids	71-44-3	2	38700000	35600000	37500000	39300000	37600000	40400000	35600000	38500000	33000000	32800000	34100000	34000000	27500000	26900000	29100000	30100000	35500000	33500000	36600000	C00750	ko00330,ko00410,ko00480,ko00770,ko01100
mws0282	203	116	204	C11H12N2O2	[M-H]-	L-Tryptophan	Amino acids and derivatives	Amino acids and derivatives	73-22-3	1	7310000	6280000	7350000	6370000	2220000	2120000	2040000	2070000	967000	1180000	1050000	962000	1330000	1330000	1650000	1660000	1980000	1840000	2070000	C00078	ko00260,ko00380,ko00400,ko00901,ko00966,ko00970,ko00998,ko01100,ko01110,ko01210,ko01230
Zmbp002538	205	146	204	C11H12N2O2	[M+H]+	1-Methoxy-indole-3-acetamide	Alkaloids	Plumerane	-	1	45700000	40900000	46000000	42200000	20000000	17600000	20400000	19000000	15200000	15700000	14900000	13200000	9090000	8390000	11200000	9860000	22200000	21500000	21800000	--	--
Lmcp007976	205	95.1	204	C15H24	[M+H]+	Valencene	Terpenoids	Sesquiterpenoids	-	1	138000	130000	122000	87300	351000	227000	262000	132000	267000	341000	221000	285000	149000	87000	145000	142000	156000	203000	193000	C17277	ko00909
pmb0818	206	148	205	C11H11NO3	[M+H]+	Methoxyindoleacetic acid	Alkaloids	Plumerane	3471-31-6	3	682000	564000	722000	612000	251000	271000	287000	259000	196000	193000	206000	188000	140000	108000	110000	116000	273000	292000	276000	C05660	ko00380
MWS0618	204	71.1	205	C9H19NO4	[M-H]-	Pantothenol	Others	Saccharides and Alcohols	16485-10-2	3	3830	5720	6440	6680	2640	5490	1380	3810	5760	8340	4260	3360	1170	2420	1430	7440	1680	2380	1190	C05944	ko00770
MWSmce577	207	161	206	C12H14O3	[M+H]+	(E)-Ethyl p-methoxycinnamate	Phenolic acids	Phenolic acids	24393-56-4	3	7060	7160	6350	10000	13500	12100	11900	7400	4820	8890	8970	9090	1170	3260	4730	3350	8170	8270	9830	--	--
Lmln010063	205	189	206	C14H22O	[M-H]-	2,6-Di-tert-butylphenol*	Phenolic acids	Phenolic acids	128-39-2	2	266000	279000	265000	273000	279000	289000	290000	291000	280000	284000	288000	277000	234000	233000	248000	253000	264000	268000	262000	--	--
Lmbn013410	205	189	206	C14H22O	[M-H]-	2,4-Di-Tert-Butylphenol*	Phenolic acids	Phenolic acids	96-76-4	2	259000	254000	242000	262000	258000	252000	261000	247000	251000	254000	258000	242000	216000	214000	218000	220000	237000	236000	229000	--	--
Zmgn002106	206	58	207	C11H13NO3	[M-H]-	N-Acetyl-L-phenylalanine	Amino acids and derivatives	Amino acids and derivatives	2018-61-3	2	700000	699000	656000	741000	433000	489000	493000	492000	298000	350000	303000	248000	412000	320000	363000	384000	399000	364000	357000	C03519	ko00360,ko01100
MA10107783	207	119	208	C10H8O5	[M-H]-	3-[(1-Carboxyvinyl)oxy]benzoic acid	Phenolic acids	Phenolic acids	16929-37-6	3	29100	29900	19400	29900	37500	42900	26700	19800	49100	63200	73300	43000	335000	305000	356000	416000	98000	116000	95800	C20772	ko00130,ko01110
mws1014	209	149	208	C10H8O5	[M+H]+	Fraxetin (7,8-Dihydroxy-6-methoxycoumarin)	Lignans and Coumarins	Coumarins	574-84-5	2	291000	218000	435000	298000	263000	408000	253000	309000	404000	356000	328000	447000	375000	348000	345000	348000	564000	366000	378000	C09265	--
Lmbp002962	209	194	208	C10H8O5	[M+H]+	Isofraxetin	Lignans and Coumarins	Coumarins	50656-75-2	3	27000	15500	21600	21600	23300	26900	17500	16000	12300	12900	19000	16700	17200	4080	8100	12700	7900	13500	20500	--	--
MWSmce083	207	133	208	C11H12O4	[M-H]-	Ferulic acid methyl ester	Phenolic acids	Phenolic acids	2309-07-01	2	30900	27700	29900	25700	147000	149000	137000	114000	58900	61900	77200	63200	115000	92300	102000	134000	114000	117000	130000	--	--
pmb2620	207	133	208	C11H12O4	[M-H]-	3,4-Dimethoxycinnamic acid	Phenolic acids	Phenolic acids	14737-89-4	1	22300	19400	12300	16000	95000	97200	84400	86400	37500	35800	48300	37600	69900	57700	80500	84200	80100	73800	83300	--	--
pme3443	207	192	208	C11H12O4	[M-H]-	Sinapinaldehyde	Phenolic acids	Phenolic acids	4206-58-0	3	178000	181000	231000	405000	45500	47100	43900	34000	67100	73500	88100	44100	243000	310000	215000	205000	128000	140000	136000	C05610	ko00940,ko01100,ko01110
MWSmce389	209	179	208	C12H16O3	[M+H]+	Beta-asarone	Others	Others	5273-86-9	3	12600	9630	11600	11000	33900	27000	27200	15000	27600	36300	20600	30200	20000	11800	14200	14200	15800	20500	17500	C10430	--
MWSmce482	209	179	208	C12H16O3	[M+H]+	alpha-Asarone	Others	Others	2883-98-9	3	11900	10200	11800	10100	36900	26700	29300	20000	34000	30800	19800	27000	17800	6220	17100	15000	16000	18600	17200	--	--
Zmpn000199	209	85	210	C6H10O8	[M-H]-	D-Galactaric acid*	Others	Saccharides and Alcohols	526-99-8	1	1010000	907000	1180000	1240000	1350000	1440000	1610000	1350000	1730000	1820000	1860000	1910000	3260000	2600000	2310000	2760000	1700000	1870000	1680000	C00879	ko00053,ko01100
Zmyn000108	209	85	210	C6H10O8	[M-H]-	D-Saccharic acid*	Others	Saccharides and Alcohols	87-73-0	1	984000	961000	1280000	1200000	1360000	1500000	1750000	1320000	2130000	2040000	2290000	1650000	3320000	2690000	2610000	2800000	1940000	2010000	1670000	C00818	ko00053,ko01100
Hmcn000192	209	59	210	C7H14O7	[M-H]-	Sedoheptulose	Others	Saccharides and Alcohols	3019-74-7	2	474000	536000	528000	516000	642000	735000	636000	696000	872000	1040000	993000	887000	1690000	1390000	1380000	1350000	879000	964000	900000	C02076	ko00710,ko01100
Lmbn004790	209	179	210	C11H14O4	[M-H]-	Methyl 3-(3-hydroxy-4-methoxyphenyl)propanoate	Phenolic acids	Phenolic acids	129150-61-4	3	460000	438000	476000	454000	24700	34900	33600	33000	18300	12100	18200	22900	40300	35500	52700	46600	69600	63400	77700	--	--
mws0853	209	179	210	C11H14O4	[M-H]-	Sinapyl alcohol	Phenolic acids	Phenolic acids	537-33-7	3	502000	517000	476000	469000	21100	50600	35200	60500	25600	16900	22200	19300	50800	48800	42500	39700	58100	89600	90000	C02325	ko00940,ko01100,ko01110
pme1654	209	59	210	C12H18O3	[M-H]-	Jasmonic acid	Organic acids	Organic acids	77026-92-7	3	2870000	2510000	2930000	2790000	394000	405000	419000	344000	341000	345000	337000	292000	43400	25900	44200	50500	808000	781000	848000	C08491	ko00592,ko01100,ko01110,ko04075
pmb2673	210	135	211	C9H9NO5	[M-H]-	6-Hydroxydopaquinone	Amino acids and derivatives	Amino acids and derivatives	135791-48-9	3	121000	108000	122000	109000	188000	193000	176000	181000	102000	95400	92400	89200	62000	52100	43000	56000	106000	114000	131000	--	--
pme3437	213	154	212	C10H12O5	[M+H]+	Eudesmic acid (3,4,5-trimethoxybenzoic acid)	Phenolic acids	Phenolic acids	118-41-2	1	1910000	1230000	1860000	1660000	417000	398000	352000	400000	294000	397000	373000	284000	3710000	4620000	3320000	3760000	1500000	1400000	1370000	--	--
pmb2507	213	97	214	C5H11O7P	[M-H]-	2-Deoxyribose-1-phosphate	Nucleotides and derivatives	Nucleotides and derivatives	17210-42-3	3	4470000	3690000	4410000	4940000	452000	399000	389000	358000	89000	104000	127000	118000	220000	143000	151000	227000	1210000	1190000	1090000	C00672	ko00030,ko00240,ko01100
pmb2873	214	134	215	C13H13NO2	[M-H]-	3-(2-Naphthyl)-L-alanine	Amino acids and derivatives	Amino acids and derivatives	58438-03-2	3	84800	71000	88800	91000	102000	97200	75200	108000	97200	107000	81100	106000	130000	126000	111000	81500	94900	88800	111000	--	--
MWS1900	215	153	216	C11H20O4	[M-H]-	Undecanedioic acid	Lipids	Free fatty acids	1852-04-6	3	8980	14200	11500	11400	7820	10400	9000	9170	13000	9470	8140	9530	69900	87700	77400	64500	20000	26800	20600	--	--
mws0677	219	160	218	C12H14N2O2	[M+H]+	N-Acetyl-5-hydroxytryptamine	Alkaloids	Plumerane	1210-83-9	3	102000	91600	96600	101000	75100	64600	82300	100000	43100	71800	45700	44300	9320	20400	11800	12500	80400	65600	58100	C00978	ko00380,ko01100
Lmrj001698	219	60	218	C9H18N2O4	[M+H]+	L-Seryl-L-Isoleucine	Amino acids and derivatives	Amino acids and derivatives	91086-51-0	1	528000	429000	474000	442000	89800	67600	63900	53800	30400	35300	31600	18600	208000	128000	179000	173000	202000	190000	176000	--	--
MWSmce096	219	81.1	218	C15H22O	[M+H]+	Nootkatone	Terpenoids	Sesquiterpenoids	4674-50-4	1	177000	149000	148000	148000	401000	343000	274000	257000	279000	433000	260000	291000	244000	202000	221000	234000	203000	228000	227000	C17914	--
mws1622	219	111	218	C15H22O	[M+H]+	α-Cyperone	Others	Others	473-08-5	3	3460	4250	4110	3520	11700	11900	11100	9340	9220	9930	8530	14600	5990	3990	4700	5290	3910	6500	6000	C17090	--
MWSmce257	218	88	219	C9H17NO5	[M-H]-	D-Pantothenic Acid	Others	Vitamin	79-83-4	1	931000	940000	905000	869000	544000	553000	523000	413000	403000	400000	420000	321000	558000	539000	673000	578000	539000	508000	615000	C00864	ko00410,ko00770,ko01100,ko01110
pme1228	221	204	220	C11H12N2O3	[M+H]+	5-Hydroxy-L-tryptophan	Amino acids and derivatives	Amino acids and derivatives	56-69-9	3	77100	73000	59400	65100	76000	65000	75100	72700	45600	44900	41600	48700	34500	21400	28000	28000	49600	47000	49200	C00643	ko00380,ko01100
mws2608	222	84.1	221	C8H15NO6	[M+H]+	N-Acetyl-D-galactosamine	Others	Saccharides and Alcohols	1811-31-0	3	145000	128000	76800	40100	20500	16700	50700	11200	64700	33500	39500	43200	187000	180000	123000	155000	99500	66800	123000	C01132	ko00052,ko01100
pme2755	222	144	221	C8H15NO6	[M+H]+	N-Acetyl-D-glucosamine	Others	Saccharides and Alcohols	7512-17-6	3	3570000	3910000	3470000	3760000	3550000	3600000	3680000	3580000	3150000	3110000	2800000	3090000	2890000	2300000	2700000	2790000	3530000	3360000	3430000	C00140	ko00520,ko01100,ko02010
mws4174	222	138	221	C8H15NO6	[M+H]+	N-Acetyl-D-mannosamine	Others	Saccharides and Alcohols	7772-94-3	3	745000	853000	620000	479000	141000	199000	279000	152000	349000	196000	227000	225000	2190000	1600000	1470000	1200000	753000	639000	750000	C00645	ko00520,ko01100
MWS20178	223	190	222	C11H10O5	[M+H]+	isofraxidin	Lignans and Coumarins	Coumarins	486-21-5	3	10900	13900	9760	10700	3530	5560	4890	4260	4310	7420	7330	5410	21600	27500	26400	25300	9090	12400	10300	C17480	--
pmp000284	223	208	222	C11H10O5	[M+H]+	Fraxidin (8-Hydroxy-6,7-dimethoxycoumarin)	Lignans and Coumarins	Coumarins	525-21-3	2	17500	2050	4450	8400	13500	9940	9220	1650	10400	5640	9410	9860	7350	10800	7020	11000	10000	5560	9800	C17479	--
MWSmce177	221	133	222	C12H14O4	[M-H]-	Ethyl ferulate	Phenolic acids	Phenolic acids	4046-02-0	3	2780	2230	2210	721	3010	3180	6550	6330	13900	14800	33600	17900	2920	5390	3690	4630	6890	5450	4020	--	--
MWS4296	223	120	222	C11H14N2O3	[M+H]+	Glycylphenylalanine	Amino acids and derivatives	Amino acids and derivatives	3321-03-07	2	58400	80100	69100	187000	17100000	24900000	28400000	18300000	98600000	112000000	101000000	97900000	136000000	133000000	148000000	144000000	77200000	85100000	85000000	--	--
pmf0388	221	206	222	C13H18O3	[M-H]-	Dehydrovomifoliol	Terpenoids	Monoterpenoids	39763-33-2	3	24600	19300	17200	22400	39300	39300	29300	35600	8480	14000	12000	20600	28900	22900	21500	30800	25400	19700	18500	--	--
Hmcp003852	223	207	222	C15H26O	[M+H]+	Elemol	Terpenoids	Sesquiterpenoids	639-99-6	2	20100000	20200000	20600000	19900000	25500000	27400000	22000000	22800000	17900000	17500000	16700000	20700000	20400000	21000000	16200000	15400000	17900000	17900000	18900000	--	--
Hmlp013407	223	111	222	C15H26O	[M+H]+	β-Eudesmol	Terpenoids	Sesquiterpenoids	473-15-4	2	3890	4600	5450	4020	4680	3240	3870	3850	3930	5690	3880	4800	6950	7110	9860	5340	3060	6300	6530	C09664	--
mws0520	224	136	223	C11H13NO4	[M+H]+	N-Acetyl-L-tyrosine	Amino acids and derivatives	Amino acids and derivatives	537-55-3	3	86400	64400	52700	47800	51200	29100	49500	58200	30000	30200	26900	22500	44600	29600	32500	49200	49600	46300	43100	--	--
Zmln002252	223	149	224	C10H8O6	[M-H]-	Sideretin (5,7,8-Trihydroxy-6-methoxycoumarin)	Lignans and Coumarins	Coumarins	-	3	2610000	2860000	2810000	3080000	4160000	4960000	4410000	4520000	7260000	7320000	6660000	6170000	8130000	5590000	6090000	6340000	4830000	4410000	4430000	C22007	--
mws4085	223	193	224	C11H12O5	[M-H]-	Sinapic acid	Phenolic acids	Phenolic acids	530-59-6	1	1790000	1520000	1670000	1460000	656000	607000	513000	584000	508000	586000	522000	378000	1410000	1380000	1290000	1450000	994000	953000	1010000	C00482	ko00940,ko01100,ko01110
MWSmce538	227	195	226	C11H14O5	[M+H]+	3,4,5-Trimethoxybenzoic acid methyl ester	Phenolic acids	Phenolic acids	1916-07-0	1	105000	71900	101000	68300	81700	72300	74500	66900	14800	14800	17200	17100	1920	1480	2060	2750	34100	38700	31400	--	--
Cmsp002787	227	181	226	C11H14O5	[M+H]+	3,4'-Dihydroxy-3',5'-dimethoxypropiophenone	Phenolic acids	Phenolic acids	136196-47-9	3	16700	14300	24300	19700	37300	40400	18400	23800	57900	50200	42200	43700	32100	32100	35900	41800	35400	27000	23000	--	--
Lmdp002381	227	149	226	C11H14O5	[M+H]+	Genipin	Terpenoids	Monoterpenoids	6902-77-8	2	3470000	3920000	3590000	3460000	5760000	5220000	5030000	5260000	4410000	4530000	4140000	4770000	3570000	3800000	3780000	3570000	4780000	4270000	4090000	C09780	--
Lmyp003951	227	181	226	C11H14O5	[M+H]+	3-Hydroxy-1-(4-hydroxy-3,5-dimethoxyphenyl)propan-1-one	Phenolic acids	Phenolic acids	-	3	11600	18700	12200	12400	14700	18900	9520	7880	17700	20400	18400	18300	113000	101000	108000	117000	33300	40600	40700	--	--
Lmqp003432	227	121	226	C13H22O3	[M+H]+	6,9-Dihydroxy-7-megastigmen-3-one	Terpenoids	Sesquiterpenoids	-	3	2810000	2760000	2840000	2490000	4320000	3680000	3760000	4230000	3080000	2980000	3000000	3280000	2390000	2680000	2520000	2590000	3910000	3150000	3050000	--	--
mws0021	227	185	228	C14H12O3	[M-H]-	Resveratrol	Others	Stilbene	501-36-0	1	14000	8820	16900	13100	533000	546000	550000	510000	235000	325000	316000	225000	1630000	1460000	1560000	1670000	783000	780000	772000	C03582	ko00945,ko01110
Zmjn003398	227	183	228	C12H20O4	[M-H]-	2-Dodecenedioic acid	Lipids	Free fatty acids	6402-36-4	3	28200	35400	32900	28600	10600	13400	11800	12800	18500	18700	15800	10200	13100	17600	13500	19900	12100	15500	17400	C16308	ko00592,ko01110
mws0119	227	227	228	C14H28O2	[M-H]-	Myristic Acid	Lipids	Free fatty acids	544-63-8	1	41000000	40700000	41300000	44900000	22000000	20500000	19600000	18500000	12000000	14500000	12700000	10400000	22000000	22800000	21800000	17400000	25800000	26100000	26000000	C06424	ko00061,ko01100
Lmcp007750	231	185	230	C15H18O2	[M+H]+	Furanodienone	Terpenoids	Sesquiterpenoids	24268-41-5	3	8490	7830	8940	5250	11300	7750	10300	5850	9180	7560	7280	10100	4490	4780	7710	5590	6650	7980	9370	--	--
Lmhp001670	231	72.1	230	C11H22N2O3	[M+H]+	L-Valyl-L-Leucine	Amino acids and derivatives	Amino acids and derivatives	3989-97-7	3	581000	543000	491000	581000	70900	72400	59500	74500	74600	55300	92300	15300	1520000	1170000	1620000	1350000	470000	472000	487000	--	--
Hmgp006596	235	162	234	C11H10N2S2	[M+H]+	Cyclobrassinin	Alkaloids	Plumerane	105748-58-1	3	3280	9	2600	4210	54200	6480	20200	7790	12800	20600	12900	31100	61700	34600	56600	108000	19100	24100	25200	--	--
pmb0490	235	147	234	C13H18N2O2	[M+H]+	p-Coumaroylputrescine	Alkaloids	Phenolamine	34136-53-3	2	523000	417000	512000	500000	294000	369000	222000	300000	86600	97300	99500	87000	33800	37800	40600	33200	176000	188000	191000	C18326	ko00330,ko01100
pmb0962	235	118	234	C10H22N2O4	[M+H]+	L-Lysine-Butanoic Acid	Amino acids and derivatives	Amino acids and derivatives	80407-71-2	3	119000	144000	159000	158000	51200	35700	46300	46200	122000	66200	116000	127000	520000	313000	345000	379000	64000	71100	94000	--	--
ML10174588	233	233	234	C15H22O2	[M-H]-	Confertifoline	Terpenoids	Sesquiterpenoids	1811-23-0	2	6250000	6120000	6060000	6040000	6190000	6240000	6250000	6330000	6080000	6240000	6000000	6160000	5950000	6000000	6120000	5940000	6080000	5850000	6050000	C09376	--
MWSmce591	235	105	234	C15H22O2	[M+H]+	Curcumenol	Terpenoids	Sesquiterpenoids	19431-84-6	1	39900	42600	40200	27800	136000	106000	107000	53700	86100	108000	84200	91400	43800	26000	55400	37800	55900	55000	63400	C16942	--
Hmgp002623	237	160	236	C11H12N2S2	[M+H]+	Brassinin	Alkaloids	Plumerane	105748-59-2	3	123000	134000	121000	149000	70400	134000	157000	130000	34100	46600	28400	52400	39100	30200	35700	37500	85400	102000	112000	--	--
mws4176	237	120	236	C12H16N2O3	[M+H]+	L-Alanyl-L-Phenylalanine	Amino acids and derivatives	Amino acids and derivatives	3061-90-3	3	179000	187000	160000	154000	31500	35200	36900	43000	27800	24200	13900	17800	142000	132000	127000	196000	73000	73500	94000	--	--
MWSmce642	237	135	236	C15H24O2	[M+H]+	Curcumol	Terpenoids	Sesquiterpenoids	4871-97-0	2	50800	55000	62400	54700	154000	143000	172000	161000	94200	106000	75500	66300	61200	68900	61500	48500	84000	87300	89500	--	--
Lmhn003240	237	121	238	C11H10O6	[M-H]-	Benzoylmalic acid	Phenolic acids	Phenolic acids	22138-51-8	3	407000	427000	426000	479000	226000	288000	279000	303000	172000	227000	180000	132000	220000	118000	137000	169000	232000	238000	248000	--	--
Lmyn000160	237	87	238	C8H14O8	[M-H]-	Mucic acid Dimethyl Ester	Phenolic acids	Phenolic acids	-	2	562000	580000	639000	625000	474000	470000	498000	490000	730000	638000	660000	861000	1400000	1500000	1340000	1370000	753000	719000	716000	--	--
pme0428	237	103	238	C12H14O5	[M-H]-	3,4,5-Trimethoxycinnamic acid	Phenolic acids	Phenolic acids	90-50-6	3	634000	428000	624000	579000	84100	92500	71600	83000	27900	37900	34200	24400	127000	133000	112000	126000	194000	184000	167000	--	--
pmn001669	237	147	238	C12H14O5	[M-H]-	Methyl sinapate	Phenolic acids	Phenolic acids	20733-94-2	1	236000	175000	210000	150000	308000	407000	345000	295000	81400	77600	79400	66600	29300	32200	29700	36700	118000	130000	129000	--	--
HJAP046	239	206	238	C12H14O5	[M+H]+	1-(2,4,5-Trimethoxyphenyl)-1,2-propanedione	Phenolic acids	Phenolic acids	2020-84-0	2	126000	110000	136000	112000	33600	38800	32600	33800	12000	12800	13400	18100	1150	9340	6790	4290	48100	43900	40000	--	--
Lmzn001925	239	195	240	C12H16O5	[M-H]-	3,4'-Dihydroxy-3'-methoxybenzenepentanoic acid	Phenolic acids	Phenolic acids	-	1	7620	21300	18700	11700	26400	36500	23400	20600	4550	7090	6600	6110	2530	7600	9620	4050	11100	12200	16300	--	--
MWS0552	239	223	240	C15H28O2	[M-H]-	Cis-10-Pentadecenoic Acid(C15: 1)	Lipids	Free fatty acids	84743-29-3	3	68500	55900	65700	61400	63900	52800	61000	51800	54700	83000	74300	65400	81100	74100	65100	73300	67100	63300	65000	--	--
pme2827	239	223	240	C16H32O	[M-H]-	Palmitaldehyde	Lipids	Free fatty acids	629-80-1	3	57500000	54500000	56800000	57300000	65000000	68100000	60300000	61300000	50900000	51100000	50900000	56300000	56200000	57800000	49700000	48900000	51500000	52500000	54300000	C00517	ko00071
HJAP106	242	136	241	C12H11N5O	[M+H]+	N6-(4-hydroxybenzyl)adnine riboside	Nucleotides and derivatives	Nucleotides and derivatives	-	3	6440	11200	12600	13700	19400	20300	33200	20200	51000	66600	61600	48600	20000	20600	15200	16700	21400	40900	44700	--	--
mws1383	243	145	242	C12H10N4O2	[M+H]+	Lumichrome	Alkaloids	Alkaloids	1086-80-2	2	10800	16100	14200	17000	19100	14800	12300	14100	3970	7860	2990	6870	4930	5040	3610	4480	9950	11000	10900	C01727	ko00740
pme0264	243	127	242	C10H14N2O5	[M+H]+	Thymidine	Nucleotides and derivatives	Nucleotides and derivatives	50-89-5	3	237000	221000	223000	219000	124000	127000	120000	99700	59100	58300	53800	40600	1230000	1390000	1340000	1350000	446000	460000	378000	C00214	ko00240,ko01100
MWSslk062	241	225	242	C15H14O3	[M-H]-	4'-Methoxyresveratrol	Others	Stilbene	33626-08-3	2	30900	34200	28400	32700	116000	125000	111000	111000	184000	186000	166000	119000	1120000	1060000	1060000	1120000	353000	317000	351000	--	--
Hmmn007137	241	225	242	C15H14O3	[M-H]-	3,4'-Dihydroxy-5-methoxystilbene	Others	Stilbene	42438-89-1	1	37500	34100	31700	30900	128000	136000	119000	106000	179000	183000	184000	128000	1190000	1030000	1110000	1110000	336000	341000	360000	--	--
MWS2430	241	241	242	C15H30O2	[M-H]-	13-methylmyristic acid	Lipids	Free fatty acids	2485-71-4	3	51800	50600	55900	45000	25500	37500	38700	30800	24900	37900	41800	32000	28300	21600	18100	31600	40700	42100	38800	--	--
mws0359	241	241	242	C15H30O2	[M-H]-	Pentadecanoic Acid	Lipids	Free fatty acids	1002-84-2	3	225000	214000	203000	209000	151000	158000	144000	137000	78400	126000	113000	102000	156000	135000	150000	144000	182000	158000	209000	C16537	--
pme3732	244	112	243	C9H13N3O5	[M+H]+	Cytidine	Nucleotides and derivatives	Nucleotides and derivatives	65-46-3	2	1030000	881000	996000	1200000	62000	121000	95800	109000	58200	73400	66900	60600	112000	134000	137000	127000	385000	359000	365000	C00475	ko00240,ko01100,ko02010
ML10180524	244	112	243	C9H13N3O5	[M+H]+	Cytarabine	Nucleotides and derivatives	Nucleotides and derivatives	147-94-4	2	1330000	1190000	1440000	3250000	105000	96500	94200	126000	81500	71900	110000	52400	95200	84700	83300	64400	477000	395000	376000	C02961	--
mws0248	243	110	244	C9H12N2O6	[M-H]-	Uridine	Nucleotides and derivatives	Nucleotides and derivatives	58-96-8	3	185000	177000	230000	203000	48400	48400	35800	38400	18600	33900	34100	14900	75800	58900	60000	56300	75000	111000	64700	C00299	ko00240,ko01100,ko02010
MWSmce295	245	113	244	C9H12N2O6	[M+H]+	1-beta-D-Arabinofuranosyluracil	Nucleotides and derivatives	Nucleotides and derivatives	3083-77-0	2	748000	851000	935000	758000	208000	240000	204000	125000	146000	92600	115000	77200	298000	351000	299000	310000	329000	392000	424000	C16908	--
pme2266	245	227	244	C10H16N2O3S	[M+H]+	Biotin	Others	Vitamin	58-85-5	3	133000	163000	192000	146000	182000	148000	132000	134000	142000	145000	119000	135000	112000	88900	120000	116000	57200	43200	41500	C00120	ko00780,ko01100,ko02010
MWS5231	243	181	244	C13H24O4	[M-H]-	Tridecanedioic acid	Lipids	Free fatty acids	505-52-2	1	20700	19200	20100	20000	18100	19900	17600	20200	24200	25900	24300	17900	21500	26800	24800	29500	21500	18100	17900	--	--
Lmhp002031	245	86.1	244	C12H24N2O3	[M+H]+	L-Leucyl-L-Leucine	Amino acids and derivatives	Amino acids and derivatives	3303-31-9	3	255000	221000	238000	259000	86800	74200	61000	65900	35800	56400	53000	49000	422000	553000	611000	551000	221000	193000	198000	--	--
pmb2591	245	203	246	C13H14N2O3	[M-H]-	N-Acetyl-L-Tryptophan	Amino acids and derivatives	Amino acids and derivatives	1218-34-4	1	34400	31300	32400	43400	40600	30100	33000	37100	52700	27000	65600	36400	228000	178000	178000	211000	74700	59300	44900	--	--
Lmrj002087	247	86.1	246	C10H18N2O5	[M+H]+	L-Isoleucyl-L-Aspartate	Amino acids and derivatives	Amino acids and derivatives	-	3	372000	311000	324000	307000	42200	80400	80100	82300	40100	41200	41300	28100	170000	116000	132000	178000	167000	140000	137000	--	--
Zmdp001647	247	184	246	C10H18N2O5	[M+H]+	γ-Glutamyl-L-valine	Amino acids and derivatives	Amino acids and derivatives	-	1	1020000	912000	1030000	1050000	218000	214000	187000	198000	86600	89100	84700	69300	59100	44300	50500	47800	351000	328000	340000	--	--
pmp000478	248	145	247	C14H17NO3	[M+H]+	N-Isobutyl-3(3,4-methylenedioxyphenyl)-2E-trienamide	Alkaloids	Alkaloids	-	2	23800	30800	30100	27600	9680	6920	11700	8520	4790	5810	8810	5160	5680	4370	7640	8320	14300	10300	10600	--	--
pme3961	252	136	251	C10H13N5O3	[M+H]+	2'-Deoxyadenosine	Nucleotides and derivatives	Nucleotides and derivatives	958-09-8	1	860000	584000	792000	748000	133000	152000	151000	113000	138000	181000	275000	114000	24200000	18500000	22200000	22000000	6560000	6500000	6670000	C00559	ko00230,ko01100,ko02010
pmp000479	252	196	251	C16H29NO	[M+H]+	N-Isobutyl-2E,4E-dodedienamide	Alkaloids	Alkaloids	-	2	4000	3850	4920	4160	5010	4000	3770	5850	6170	7980	4930	5500	5940	6760	4870	6280	3520	7230	5220	--	--
pme2776	253	137	252	C10H12N4O4	[M+H]+	2'-Deoxyinosine	Nucleotides and derivatives	Nucleotides and derivatives	890-38-0	3	61600	64100	71200	72900	17200	20400	11700	7820	14900	15200	27900	13600	1980000	1330000	1670000	1720000	507000	539000	490000	C05512	ko00230,ko01100,ko02010
mws0361	253	235	254	C16H30O2	[M-H]-	Palmitoleic Acid	Lipids	Free fatty acids	373-49-9	1	73900	72700	76500	79600	28700	21600	20900	18300	7080	8140	11500	8990	24700	28000	27700	17000	37700	37300	39700	C08362	ko00061
mws1422	275	107	274	C15H14O5	[M+H]+	Epiafzelechin	Flavonoids	Flavanols	24808-04-6	2	120000	115000	121000	138000	160000	107000	112000	90500	42700	54400	68700	48800	34900	20700	41900	19300	120000	75500	104000	C12128	ko00941,ko01110
pma3101	256	124	256	C11H14NO6+	[M]+	Nicotinate D-ribonucleoside	Others	Vitamin	17720-18-2	3	210000	239000	245000	220000	153000	211000	177000	163000	241000	285000	205000	191000	278000	292000	327000	276000	250000	256000	212000	C05841	ko00760,ko01100
MWS1888	255	93	256	C12H16O6	[M-H]-	Phenyl-beta-D-glucopyranoside	Phenolic acids	Phenolic acids	1464-44-4	2	1290000	1030000	1240000	1330000	1060000	1250000	1280000	1080000	1040000	1170000	1250000	829000	643000	487000	679000	703000	902000	829000	790000	C11611	--
mws1488	255	237	256	C16H32O2	[M-H]-	Palmitic acid	Lipids	Free fatty acids	1957-10-03	1	117000	116000	114000	132000	117000	121000	119000	123000	118000	119000	110000	109000	160000	158000	159000	160000	124000	134000	157000	C00249	ko00061,ko00062,ko00071,ko00073,ko01040,ko01100,ko01212
mws0120	258	104	257	C8H20NO6P	[M+H]+	Choline Alfoscerate	Lipids	PC	28319-77-9	3	473000	460000	551000	559000	437000	386000	462000	657000	4410000	3400000	3690000	5490000	15300000	16900000	14200000	14600000	2160000	3170000	3710000	C00670	ko00564,ko00565
MWSslk133	257	195	258	C14H26O4	[M-H]-	1,14-Tetradecanedioic Acid	Lipids	Free fatty acids	821-38-5	3	12300	12900	11600	14100	10300	8780	9080	12300	11400	10400	10200	10100	14000	18300	13400	11000	10500	10100	9180	--	--
Zmyn000110	258	79	259	C6H14NO8P	[M-H]-	D-Glucosamine 1-phosphate	Others	Saccharides and Alcohols	2152-75-2	3	149000	147000	191000	153000	111000	145000	124000	134000	41400	45600	45400	39500	37300	38500	48200	35000	99600	98300	102000	C06156	ko00520,ko01100
mws0866	259	97	260	C6H13O9P	[M-H]-	D-Glucose 6-phosphate	Others	Saccharides and Alcohols	56-73-5	1	9720000	9030000	9590000	9100000	5550000	6280000	5890000	5310000	1990000	1820000	1890000	2040000	80500	33100	60900	74300	4430000	4430000	4520000	C00092	ko00500,ko00562,ko00998,ko01100,ko01110
Zmdp002216	261	86.1	260	C11H20N2O5	[M+H]+	L-γ-Glutamyl-L-leucine	Amino acids and derivatives	Amino acids and derivatives	2566-39-4	1	1790000	1720000	1570000	1460000	763000	876000	806000	641000	508000	612000	545000	426000	67200	44800	34000	49700	782000	735000	667000	--	--
MWS4309	262	188	261	C13H15N3O3	[M+H]+	Glycyl-tryptophan	Amino acids and derivatives	Amino acids and derivatives	2390-74-1	3	301000	200000	206000	242000	186000	177000	145000	135000	90700	163000	113000	75700	129000	121000	117000	141000	136000	156000	150000	--	--
Hmjp000461	265	103	264	C10H16O8	[M+H]+	3-O-Glucoside-3-hydroxy-y-butyrolactone	Others	Others	-	3	67200	66100	81300	44500	18100	32100	14300	16000	23100	11700	11800	12200	27600	18000	27200	27800	52500	68800	48800	--	--
mws0715	263	145	264	C13H16N2O4	[M-H]-	Phenylacetyl-L-glutamine	Amino acids and derivatives	Amino acids and derivatives	28047-15-6	3	21400	16100	18300	23500	160000	187000	149000	164000	87500	66600	77600	71200	190000	139000	136000	131000	86900	96800	108000	C04148	ko00360
Lmtn004049	263	204	264	C15H20O4	[M-H]-	Abscisic acid	Organic acids	Organic acids	21293-29-8	1	7060000	7650000	7060000	6880000	1470000	1550000	1560000	1670000	542000	526000	536000	495000	1000000	983000	970000	996000	1670000	1600000	1670000	C06082	ko00906,ko01100,ko01110,ko04075
Lmhp002001	265	72.1	264	C14H20N2O3	[M+H]+	L-Valyl-L-Phenylalanine	Amino acids and derivatives	Amino acids and derivatives	3918-92-1	3	216000	188000	236000	226000	88300	93500	89100	77000	75200	77600	82000	46200	516000	482000	495000	519000	187000	200000	231000	--	--
Lmlp003161	265	177	264	C14H20N2O3	[M+H]+	N-Feruloylputrescine	Alkaloids	Phenolamine	501-13-3	2	1470000	1310000	1340000	1210000	1420000	2040000	1450000	1690000	1470000	1300000	1710000	1160000	1330000	957000	1260000	1220000	1310000	1230000	1420000	C10497	ko00330,ko01100
Zmyn004943	263	59	264	C17H28O2	[M-H]-	Norlinolenic acid	Lipids	Free fatty acids	-	2	9680	7400	10400	10600	4360	2900	3740	2280	2340	2430	4880	4320	5150	4280	5190	4180	7150	5180	5100	C16344	ko00592
pme1184	268	152	267	C10H13N5O4	[M+H]+	2'-Deoxyguanosine	Nucleotides and derivatives	Nucleotides and derivatives	961-07-9	1	468000	425000	541000	524000	88600	87600	79400	74000	76800	83300	114000	49300	11800000	10500000	11000000	11600000	2630000	2510000	2640000	C00330	ko00230,ko01100,ko02010
pme0230	268	136	267	C10H13N5O4	[M+H]+	Adenosine	Nucleotides and derivatives	Nucleotides and derivatives	58-61-7	1	68300000	62500000	66600000	67300000	17600000	15400000	11600000	12300000	7190000	10100000	8240000	5950000	11900000	15900000	12800000	12300000	32700000	36700000	33300000	C00212	ko00230,ko01100,ko02010
Zmjp000966	268	136	267	C10H13N5O4	[M+H]+	Vidarabine	Others	Others	5536-17-4	1	66000000	58100000	64000000	64300000	18400000	15100000	11000000	11500000	6380000	8300000	7140000	5800000	11900000	14300000	9950000	11200000	33500000	34900000	31800000	--	--
mws1060	267	135	268	C10H12N4O5	[M-H]-	9-(Arabinosyl)hypoxanthine	Nucleotides and derivatives	Nucleotides and derivatives	7013-16-3	2	178000	180000	169000	168000	130000	108000	93100	101000	91900	120000	143000	81800	88800	67300	57700	81700	114000	131000	131000	--	--
pmp000087	269	177	268	C13H16O6	[M+H]+	2-Feruloyl-sn-glycerol	Phenolic acids	Phenolic acids	-	3	20800	38700	36800	23500	18300	10800	14100	11700	66100	67600	45900	58100	610000	443000	479000	483000	190000	143000	141000	--	--
pmp000086	269	177	268	C13H16O6	[M+H]+	1-Feruloyl-sn-glycerol	Phenolic acids	Phenolic acids	-	3	25000	49900	36000	38000	11500	8270	16300	17300	70500	90700	60200	60200	675000	631000	601000	670000	204000	140000	178000	--	--
mws0383	267	267	268	C17H32O2	[M-H]-	10-Heptadecenoic Acid	Lipids	Free fatty acids	29743-97-3	1	9440000	6810000	8270000	9800000	3170000	3250000	1490000	1400000	1810000	1440000	1190000	863000	3520000	3980000	3390000	1900000	5630000	2150000	3760000	--	--
Lmzn004335	269	225	270	C15H10O5	[M-H]-	Orychophramarin A [7,8-dihydroxy-3-(4-hydroxyphenyl)-isocoumarin]	Lignans and Coumarins	Coumarins	-	1	18300	16700	4670	1920	10800	12300	16300	6050	44800	71000	74700	41300	24000000	18000000	22200000	24200000	5200000	4960000	5020000	--	--
Lmzn005308	269	225	270	C15H10O5	[M-H]-	Orychophramarin B [4,7-dihydroxy-3-(4-hydro_x0002_xyphenyl)-isocoumarin]	Lignans and Coumarins	Coumarins	-	1	22600	13200	6420	3870	5390	7380	4140	4730	15800	7480	3490	4200	20500000	17500000	20500000	21500000	4660000	4590000	4500000	--	--
MWSHY0167	291	139	290	C15H14O6	[M+H]+	Catechin	Flavonoids	Flavanols	154-23-4	1	51000000	53000000	54400000	53000000	44700000	44600000	45600000	44600000	40200000	40900000	40700000	35100000	657000	587000	523000	625000	38400000	38100000	36800000	C06562	ko00941,ko01110
pmf0293	269	209	270	C18H38O	[M-H]-	1-Octadecanol	Lipids	Free fatty acids	112-92-5	3	562000	558000	509000	520000	538000	511000	524000	537000	510000	513000	504000	534000	516000	511000	520000	524000	579000	515000	518000	--	--
MWSHY0174	291	139	290	C15H14O6	[M+H]+	Epicatechin	Flavonoids	Flavanols	490-46-0	3	4160000	4080000	4200000	4160000	2080000	2170000	2070000	2230000	1690000	1530000	1640000	1840000	16600	16000	28300	21200	2090000	1850000	1790000	C09727	ko00941,ko01100,ko01110
MWSmce675	271	108	272	C12H16O7	[M-H]-	Arbutin	Phenolic acids	Phenolic acids	497-76-7	3	46400	48500	47400	54600	80200	85400	59200	76500	318000	370000	349000	351000	141000	116000	131000	152000	118000	150000	111000	C06186	ko00010
Lmmn003323	271	225	272	C16H32O3	[M-H]-	2-Hydroxyhexadecanoic acid	Organic acids	Organic acids	764-67-0	2	275000	209000	252000	247000	243000	234000	229000	204000	148000	168000	148000	113000	2430000	1590000	2080000	2180000	599000	603000	624000	--	--
pmp001264	274	256	273	C16H35NO2	[M+H]+	Hexadecylsphingosine	Lipids	Sphingolipids	-	1	2470000	2430000	3260000	2330000	2770000	2400000	2560000	2150000	2800000	2210000	2250000	2160000	2140000	2280000	2380000	2800000	1770000	1760000	1800000	--	--
mws0042	305	125	306	C15H14O7	[M-H]-	Epigallocatechin	Flavonoids	Flavanols	970-74-1	2	81600	76200	93900	97000	99500	88000	111000	99800	94100	116000	107000	80100	4430	5210	5100	6560	74300	71600	89400	C12136	ko00941,ko01110
HJN041	451	289	452	C21H24O11	[M-H]-	Epicatechin glucoside	Flavonoids	Flavanols	-	1	1630000	1510000	1770000	1710000	1190000	1110000	1030000	1130000	1020000	1100000	1180000	870000	972000	937000	1090000	847000	1090000	1180000	1150000	--	--
MWSslk154	277	115	276	C12H20O7	[M+H]+	Triethyl citrate	Organic acids	Organic acids	77-93-0	2	73000	60200	88000	37500	164000	70400	117000	51200	105000	85700	72100	131000	36600	24000	77200	43400	74500	72900	69700	--	--
mws1038	277	146	278	C11H22N2O4S	[M-H]-	Pantetheine	Others	Others	496-65-1	2	71200	59900	58200	50000	9490	18800	12100	15900	17300	18400	10600	6670	2750	1570	5100	3560	18000	26100	17600	C00831	ko00332,ko00770,ko01110
Lmlp012720	279	149	278	C16H22O4	[M+H]+	Dibutyl phthalate*	Phenolic acids	Phenolic acids	84-74-2	1	11100000	10200000	11400000	11700000	12200000	12600000	13900000	13100000	14400000	14800000	13800000	14100000	15100000	13700000	14400000	14500000	10800000	13500000	15100000	C14214	--
Lmxp011770	279	149	278	C16H22O4	[M+H]+	Diisobutyl phthalate*	Phenolic acids	Phenolic acids	84-69-5	1	11500000	10300000	11200000	11700000	12700000	12100000	13500000	12400000	13900000	13600000	14500000	13900000	14200000	13900000	14100000	14900000	11200000	13400000	13500000	C15205	--
MWSmce341	279	149	278	C16H22O4	[M+H]+	Butyl isobutyl phthalate	Phenolic acids	Phenolic acids	17851-53-5	1	10000000	10300000	11000000	11000000	12100000	11400000	11800000	12200000	12800000	12700000	13200000	13100000	12700000	12800000	13000000	13600000	9870000	12500000	13200000	--	--
mws5035	279	120	278	C15H22N2O3	[M+H]+	L-Leucyl-L-phenylalanine	Amino acids and derivatives	Amino acids and derivatives	56217-82-4	2	150000	186000	213000	197000	45900	69900	38700	58600	30800	51200	29400	40700	727000	590000	763000	746000	231000	203000	161000	--	--
mws0367	277	277	278	C18H30O2	[M-H]-	α-Linolenic Acid*	Lipids	Free fatty acids	463-40-1	1	37300000	39400000	39500000	42300000	25100000	24900000	24400000	23000000	18100000	20600000	19800000	18000000	35300000	32400000	32700000	26700000	29500000	28900000	28900000	C06427	ko00592,ko01040,ko01100,ko01110
pmb1650	279	149	278	C18H30O2	[M+H]+	Octadeca-11E,13E,15Z-trienoic acid	Lipids	Free fatty acids	25575-00-2	3	2900000	2680000	2960000	3010000	3190000	3330000	3180000	3220000	3640000	3440000	3560000	3660000	3760000	3640000	3590000	3900000	2870000	3550000	3520000	--	--
Lmbn005923	277	59	278	C18H30O2	[M-H]-	Crepenynic acid	Lipids	Free fatty acids	2277-31-8	1	624000	637000	651000	716000	403000	394000	383000	370000	290000	336000	313000	289000	575000	516000	556000	427000	479000	477000	485000	C07289	ko00591
pmb0889	279	95.1	278	C18H30O2	[M+H]+	Punicic acid (9Z,11E,13Z-octadecatrienoic acid)	Lipids	Free fatty acids	544-72-9	1	1850000	2070000	1640000	1600000	1160000	975000	1030000	992000	1070000	1860000	993000	1090000	3210000	2460000	3150000	1810000	1490000	1710000	1710000	C08364	--
mws0366	277	277	278	C18H30O2	[M-H]-	γ-Linolenic Acid*	Lipids	Free fatty acids	506-26-3	1	38600000	39300000	38800000	43300000	25800000	25200000	24400000	23400000	18600000	21100000	20200000	18600000	35900000	33300000	33200000	27300000	30200000	29700000	30100000	C06426	ko00591,ko01040,ko01100
Lmhn002926	279	163	280	C13H12O7	[M-H]-	p-Coumaroylmalic acid	Phenolic acids	Phenolic acids	-	2	14600	21600	17000	25200	36800	42700	36900	21800	45600	60700	56700	59400	1400000	1110000	1730000	1410000	343000	354000	371000	--	--
mws0629	281	166	280	C13H16N2O5	[M+H]+	L-Aspartyl-L-Phenylalanine	Amino acids and derivatives	Amino acids and derivatives	13433-09-5	3	234000	180000	250000	191000	71300	71400	75700	72600	18400	28400	33300	27700	126000	94900	96000	99500	86900	103000	96100	--	--
Lmbp010382	281	91.1	280	C18H16O3	[M+H]+	6-Methoxy-2-(2-phenylethyl)chromone	Others	Others	84294-89-3	3	31900	39500	25600	38600	40100	31400	39300	31600	18100	13600	10000	11700	8260	17700	24100	11300	24900	23600	27800	--	--
Zmgp004297	281	107	280	C19H20O2	[M+H]+	1-phenyl-7-(4-hydroxyphenyl)-4-ene-3-heptanone	Others	Others	-	2	808000	850000	600000	769000	830000	880000	1050000	797000	1040000	887000	893000	762000	934000	664000	1000000	1100000	1060000	1100000	1170000	--	--
Lmbn006152	279	59	280	C18H32O2	[M-H]-	(9Z,11E)-Octadecadienoic acid	Lipids	Free fatty acids	2540-56-9	1	132000	111000	121000	124000	111000	112000	116000	103000	93500	115000	98600	104000	167000	164000	160000	153000	108000	119000	153000	C04056	ko00591
mws1491	279	279	280	C18H32O2	[M-H]-	Linoleic acid	Lipids	Free fatty acids	60-33-3	1	43000000	41800000	41100000	42800000	38400000	38600000	38100000	35300000	31900000	37900000	33600000	35900000	54000000	51400000	51500000	45900000	40000000	39700000	47800000	C01595	ko00591,ko01040,ko01100
Hmhp001812	282	136	281	C11H15N5O4	[M+H]+	2'-O-Methyladenosine	Nucleotides and derivatives	Nucleotides and derivatives	2140-79-6	3	295000	268000	279000	259000	63200	57400	70600	47400	60000	67400	90700	70200	528000	411000	452000	435000	199000	184000	203000	--	--
MWS4354	282	150	281	C11H15N5O4	[M+H]+	N6-methyladenosine	Nucleotides and derivatives	Nucleotides and derivatives	1867-73-8	3	62800	41000	32700	36000	16300	13500	12000	15500	6320	13500	14300	8300	49200	39200	52200	55700	28700	26900	24900	--	--
YC512118	282	247	281	C18H35NO	[M+H]+	Oleamide (9-Octadecenamide)	Lipids	Free fatty acids	301-02-0	1	1080	2480	3390	3660	2640	2510	2220	12600	2990	2460	2770	2530	1570	7220	3750	3560	1910	2050	2060	C19670	--
mws2623	281	281	282	C18H34O2	[M-H]-	11-Octadecanoic acid(Vaccenic acid)	Lipids	Free fatty acids	506-17-2	1	46300000	47200000	46500000	49300000	40200000	43900000	42000000	40700000	36800000	36700000	37200000	34200000	50400000	51400000	50800000	46300000	40900000	45600000	52300000	C21944	--
MWSmce520	281	155	282	C18H34O2	[M-H]-	Petroselinic acid	Lipids	Free fatty acids	593-39-5	3	9470	8690	7830	8380	5430	5920	8240	6340	5510	5520	6070	4660	7710	9010	8520	7340	5960	7160	7920	C08363	--
mws0396	281	281	282	C18H34O2	[M-H]-	Elaidic Acid	Lipids	Free fatty acids	112-79-8	2	136000000	140000000	138000000	148000000	107000000	114000000	111000000	107000000	94500000	98300000	98800000	90700000	136000000	139000000	135000000	120000000	119000000	125000000	136000000	C01712	--
pme1178	284	152	283	C10H13N5O5	[M+H]+	Guanosine	Nucleotides and derivatives	Nucleotides and derivatives	118-00-3	1	16300000	15900000	16600000	15900000	3760000	3710000	3240000	2980000	2510000	2920000	2790000	2150000	5440000	3690000	3740000	4380000	5600000	6330000	5890000	C00387	ko00230,ko01100,ko02010
Zmzp005934	284	102	283	C18H37NO	[M+H]+	Stearamide	Alkaloids	Alkaloids	124-26-5	1	5130	9900	6680	6420	4350	5050	10500	6090	4760	4780	6720	5120	10900	17600	4880	6350	10100	12600	11900	C13846	--
mws0668	283	151	284	C10H12N4O6	[M-H]-	Xanthosine	Nucleotides and derivatives	Nucleotides and derivatives	146-80-5	1	390000	399000	383000	375000	160000	145000	129000	108000	102000	81400	91000	74000	1170000	989000	972000	1210000	230000	277000	319000	C01762	ko00230,ko00232,ko01100,ko01110,ko02010
mws1489	283	283	284	C18H36O2	[M-H]-	Stearic Acid	Lipids	Free fatty acids	1957-11-04	3	35600000	12600000	8890000	11100000	16500000	20700000	24100000	25200000	46800000	34200000	32700000	31700000	37100000	48300000	51400000	50000000	5900000	6080000	6800000	C01530	ko00061,ko01040
pma1751	286	124	285	C12H15NO7	[M+H]+	N-(beta-D-Glucosyl)nicotinate	Others	Vitamin	-	3	7620000	7280000	7260000	7030000	2620000	1860000	1770000	1760000	7030000	6700000	6330000	5990000	820000	801000	983000	989000	4230000	4070000	4320000	--	--
pmb2947	865	407	866	C45H38O18	[M-H]-	Catechin-catechin-catechin	Flavonoids	Flavanols	-	1	306000	274000	267000	261000	271000	297000	241000	283000	201000	204000	261000	188000	3780	6960	8450	3500	140000	190000	168000	--	--
Zmjp003463	565	433	564	C26H28O14	[M+H]+	"Vitexin-2""-O-xyloside"	Flavonoids	Flavonoid carbonoside	-	3	303000	395000	277000	277000	374000	452000	359000	365000	292000	268000	288000	229000	263000	111000	83500	94900	249000	258000	225000	--	--
mws1521	285	121	286	C13H18O7	[M-H]-	Salicin	Phenolic acids	Phenolic acids	138-52-3	2	112000	114000	115000	103000	144000	182000	183000	167000	171000	207000	217000	111000	102000	145000	107000	123000	134000	153000	180000	C01451	ko00010
Lmbp006165	287	91.1	286	C17H18O4	[M+H]+	6,7-cis-Dihydroxy-2-(2-phenylethyl)-5,6,7,8-tetrahydrochromone	Others	Others	-	3	24100	15400	16100	18600	10300	16700	9720	17300	12000	14800	9830	10700	28500	18100	20300	25700	16600	12800	20000	--	--
MWSslk132	285	223	286	C16H30O4	[M-H]-	Hexadecanedioic acid	Lipids	Free fatty acids	505-54-4	1	123000	138000	143000	161000	52700	48800	46900	42800	36500	41300	45200	29800	178000	177000	176000	167000	95200	90600	94400	C19615	ko00073,ko01100
Smln014756	285	285	286	C20H30O	[M-H]-	Ferruginol	Terpenoids	Ditepenoids	514-62-5	2	742000	234000	178000	206000	310000	449000	534000	479000	1050000	747000	758000	720000	819000	1100000	1190000	1140000	120000	117000	133000	C09092	ko00904,ko01110
Zmyn005252	285	239	286	C17H34O3	[M-H]-	3-Hydroxy-palmitic acid methyl ester	Lipids	Free fatty acids	51883-36-4	2	1690	654	1070	1750	2970	1980	3560	1340	2850	3100	3550	1690	10700	9420	9760	11300	2390	1490	1740	C11849	--
mws1436	287	97.2	286	C18H38O2	[M+H]+	1,18-Octadecanediol	Lipids	Free fatty acids	3155-43-9	3	2180	3360	4260	4840	12400	12900	12800	11300	10300	8700	9680	8970	15800	17700	16900	9040	5000	9420	10500	--	--
Lmnp102580	565	433	564	C26H28O14	[M+H]+	Apigenin-6-C-(2''-xylosyl)glucoside	Flavonoids	Flavonoid carbonoside	-	3	257000	323000	219000	222000	278000	304000	258000	278000	226000	205000	235000	200000	226000	69300	59500	64400	143000	202000	174000	--	--
Zmjp003179	581	449	580	C26H28O15	[M+H]+	Orientin-2''-O-xyloside	Flavonoids	Flavonoid carbonoside	-	3	144000	156000	124000	155000	234000	238000	233000	199000	189000	135000	150000	188000	120000	92900	103000	107000	136000	151000	153000	--	--
Lmnp002413	595	449	594	C27H30O15	[M+H]+	Luteolin-6-C-rhamnoside-7-O-glucoside	Flavonoids	Flavonoid carbonoside	-	3	15300	20900	26000	12800	54300	78200	93100	51500	326000	283000	220000	298000	433000	454000	407000	471000	155000	148000	148000	--	--
pme3163	289	97	290	C7H15O10P	[M-H]-	D-Sedoheptuiose 7-phosphate	Others	Saccharides and Alcohols	2646-35-7	3	1630000	1850000	2040000	2190000	611000	777000	677000	681000	421000	398000	405000	383000	149000	122000	180000	146000	746000	993000	898000	--	--
Lmyn003835	289	137	290	C14H10O7	[M-H]-	4-(3,4,5-Trihydroxybenzoxy)benzoic acid	Phenolic acids	Phenolic acids	-	3	9890000	9950000	10000000	9970000	7790000	8980000	7990000	8360000	6340000	6410000	7220000	6470000	58200	70400	39800	72600	6610000	5960000	6970000	--	--
Lmnp102682	595	463	594	C27H30O15	[M+H]+	Hispidulin-8-C-(2''-O-xylosyl)glucoside	Flavonoids	Flavonoid carbonoside	-	3	155000	158000	187000	148000	109000	148000	144000	127000	91300	72500	92400	69300	81200	51100	68900	74400	87000	80500	89000	--	--
Zmjp003031	611	449	610	C27H30O16	[M+H]+	Orientin-2''-O-galactoside	Flavonoids	Flavonoid carbonoside	-	2	584000	682000	604000	529000	576000	449000	550000	538000	466000	416000	469000	381000	258000	178000	225000	250000	394000	407000	358000	--	--
pmb2657	289	97.1	290	C10H18N4O6	[M-H]-	Argininosuccinic acid	Organic acids	Organic acids	2387-71-5	3	308000	287000	346000	295000	108000	96300	98100	105000	38300	56900	48300	31600	7160	4530	11200	8340	117000	124000	123000	C03406	ko00220,ko00250,ko01100,ko01110,ko01230
pmf0314	289	157	290	C20H34O	[M-H]-	cis-Abienol	Others	Saccharides and Alcohols	17990-16-8	3	50100	42400	41800	46800	45500	41300	44300	41400	36000	35800	43300	32400	27600	31100	24200	23700	40500	38400	29200	--	--
mws2120	291	247	292	C13H8O8	[M-H]-	Brevifolin carboxylic acid	Phenolic acids	Phenolic acids	18490-95-4	3	870000	1020000	900000	889000	761000	788000	723000	755000	616000	708000	616000	634000	8410	6970	11300	8860	511000	652000	684000	--	--
Zmyn004548	291	235	292	C18H28O3	[M-H]-	12-Oxo-phytodienoic acid	Lipids	Free fatty acids	85551-10-6	3	13000	15800	13300	9960	2720	2890	2320	2050	1200	1540	1390	913	114000	92900	107000	105000	23300	24400	25900	C01226	ko00592,ko01100,ko01110
MWSmce689	293	95.1	292	C19H32O2	[M+H]+	Methyl linolenate	Lipids	Free fatty acids	301-00-8	1	1360000	1560000	1450000	1360000	349000	331000	308000	340000	108000	107000	112000	105000	59800	64000	68300	37000	411000	584000	593000	--	--
pmb0494	295	207	294	C15H22N2O4	[M+H]+	Sinapoylputrescine	Alkaloids	Phenolamine	70185-57-8	3	515000	423000	571000	495000	286000	455000	350000	303000	292000	282000	344000	260000	211000	151000	205000	186000	318000	277000	313000	--	--
Lmbn005443	293	235	294	C18H30O3	[M-H]-	13-KODE; (9Z,11E)-13-Oxooctadeca-9,11-dienoic acid*	Lipids	Free fatty acids	54739-30-9	1	102000	107000	89900	98900	154000	130000	158000	139000	182000	325000	185000	188000	474000	402000	523000	314000	213000	203000	219000	C14765	ko00591
pmb2786	293	235	294	C18H30O3	[M-H]-	9-Hydroxy-10,12,15-octadecatrienoic acid*	Lipids	Free fatty acids	89886-42-0	1	106000	115000	95400	101000	162000	127000	168000	137000	175000	311000	187000	196000	467000	395000	528000	312000	220000	206000	220000	C16326	ko00592
pmb2792	293	193	294	C18H30O3	[M-H]-	13-Hydroxy-6,9,11-octadecatrienoic acid	Lipids	Free fatty acids	74784-20-6	2	26100	38800	30700	50800	30400	29200	63200	35400	69100	32600	64100	31300	41700	27400	45900	26100	11300	13400	15900	--	--
Zmyn004676	293	113	294	C18H30O3	[M-H]-	17-Hydroxylinolenic acid	Lipids	Free fatty acids	-	3	272000	330000	257000	272000	39400	39300	34500	32300	24200	38500	40600	29400	346000	258000	398000	268000	146000	150000	142000	C16346	ko00592
Zmyn004732	293	185	294	C18H30O3	[M-H]-	2R-hydroxy-9Z,12Z,15Z-octadecatrienoic acid	Lipids	Free fatty acids	-	2	47300	53400	38600	40700	7630	6190	4680	4460	6680	5490	8310	4550	128000	67700	83200	148000	44100	28400	33400	C16342	ko00592
Zmpn003368	293	195	294	C18H30O3	[M-H]-	13S-Hydroxy-9Z,11E,15Z-octadecatrienoic acid	Lipids	Free fatty acids	87984-82-5	3	157000	191000	155000	156000	51700	49800	48200	40900	38900	54400	40400	34400	109000	103000	123000	87500	89600	88700	86000	C16316	ko00592
pmb2787	293	275	294	C18H30O3	[M-H]-	9-Oxo-10E,12Z-octadecadienoic acid	Lipids	Free fatty acids	54232-59-6	1	111000	117000	103000	105000	129000	106000	129000	121000	140000	249000	146000	141000	389000	341000	431000	259000	175000	184000	181000	C14766	ko00591
Lmcn009539	293	293	294	C19H34O2	[M-H]-	E,E,Z-1,3,12-Nonadecatriene-5,14-diol	Lipids	Free fatty acids	-	2	225000	261000	241000	264000	199000	215000	222000	177000	210000	271000	250000	186000	834000	806000	796000	541000	309000	292000	368000	--	--
Lmqp000329	296	104	295	C8H14N3O7P	[M+H]+	5-Aminoimidazole ribonucleotide	Nucleotides and derivatives	Nucleotides and derivatives	25635-88-5	1	963000	1020000	971000	966000	729000	665000	666000	604000	2900000	3730000	2780000	2790000	5080000	3820000	5040000	5420000	2380000	2260000	2040000	--	--
Lmcp007250	297	91.1	296	C18H16O4	[M+H]+	5-Hydroxy-6-methoxy-2-(2-phenylethyl)chromone	Others	Others	-	3	5310	8320	5290	5490	9600	8790	8900	10600	4950	6460	5220	5630	13800	15800	12200	9490	6950	5440	7830	--	--
Hmqp005455	297	81.1	296	C18H32O3	[M+H]+	15(R)-Hydroxylinoleic Acid*	Lipids	Free fatty acids	177931-23-6	2	71000	71100	60600	63800	87800	83700	102000	88400	182000	315000	171000	217000	776000	546000	625000	465000	151000	175000	184000	--	--
Hmqp005411	297	81.1	296	C18H32O3	[M+H]+	9-Oxo-12Z-Octadecenoic acid*	Lipids	Free fatty acids	112543-32-5	2	55000	51400	55500	52800	81300	78000	91600	89700	185000	321000	173000	225000	654000	466000	752000	393000	180000	178000	191000	--	--
pmb2799	295	195	296	C18H32O3	[M-H]-	12,13-Epoxy-9-Octadecenoic Acid	Lipids	Free fatty acids	6799-85-5	1	66000	67800	54800	52300	155000	142000	168000	155000	297000	485000	290000	347000	787000	647000	877000	534000	253000	245000	256000	C14826	ko00591,ko01100
Lmbn005369	295	195	296	C18H32O3	[M-H]-	13(S)-HODE;13(S)-Hydroxyoctadeca-9Z,11E-dienoic acid*	Lipids	Free fatty acids	10219-69-9	1	1120000	1350000	920000	951000	601000	529000	561000	527000	585000	994000	606000	613000	1540000	1320000	1610000	975000	909000	860000	919000	C14762	ko00591
Rfmb091	295	195	296	C18H32O3	[M-H]-	9S-Hydroxy-10E,12Z-octadecadienoic acid*	Lipids	Free fatty acids	15514-85-9	1	1110000	1330000	916000	992000	596000	528000	575000	525000	583000	997000	618000	597000	1610000	1320000	1660000	979000	894000	885000	932000	C14767	ko00591
Lmbn005662	295	171	296	C18H32O3	[M-H]-	9(10)-EpOME;(9R,10S)-(12Z)-9,10-Epoxyoctadecenoic acid	Lipids	Free fatty acids	16833-56-0	3	58600	72600	53900	71400	12700	11200	14100	14100	21200	29800	22200	25300	65700	46600	64400	40000	36100	36200	36200	C14825	ko00591,ko01100
pme1474	298	136	297	C11H15N5O3S	[M+H]+	5'-Deoxy-5'-(methylthio)adenosine	Nucleotides and derivatives	Nucleotides and derivatives	2457-80-9	1	32300000	31500000	30700000	33500000	12600000	12600000	12500000	11300000	10000000	10900000	10200000	9120000	1230000	1140000	1460000	1430000	14000000	13300000	14400000	C00170	ko00270,ko00908,ko01100
pmb0197	298	166	297	C11H15N5O5	[M+H]+	N7-Methylguanosine	Nucleotides and derivatives	Nucleotides and derivatives	20244-86-4	3	26300	28100	31700	42700	11600	12600	15000	26200	20900	17000	18000	19200	17900	16500	15100	21200	18900	15800	23900	C20674	--
Lmbn009444	297	183	298	C18H34O3	[M-H]-	Ricinoleic acid	Lipids	Free fatty acids	141-22-0	1	54200000	60300000	53100000	59100000	19600000	17100000	15600000	17700000	6980000	9050000	7300000	6840000	20900000	24200000	22100000	14200000	28900000	29400000	29200000	C08365	--
pmf0297	297	183	298	C20H42O	[M-H]-	1-Eicosanol	Lipids	Free fatty acids	629-96-9	3	26000000	29700000	24600000	29100000	7880000	6620000	6130000	7000000	2620000	3390000	2770000	2570000	8250000	9620000	8610000	5250000	12100000	12100000	11800000	--	--
Zmyn005015	298	254	299	C18H37NO2	[M-H]-	Palmitoylethanolamide	Lipids	Free fatty acids	544-31-0	3	4580	7120	5810	5960	3200	2160	2450	2750	1570	2990	1430	1290	4300	3950	3540	1800	2900	4040	3320	C16512	--
MA10012327	300	60	299	C18H37NO2	[M+H]+	D-Sphingosine	Lipids	Sphingolipids	123-78-4	1	90400	78700	97900	110000	240000	235000	190000	216000	29400	40900	36500	29400	52700	55600	49800	37700	129000	128000	114000	C00319	ko00600,ko01100
Lmnp002584	625	463	624	C28H32O16	[M+H]+	Hispidulin-8-C-(2''-O-glucosyl)glucoside	Flavonoids	Flavonoid carbonoside	-	3	2290000	2330000	2310000	2300000	2160000	2370000	2140000	2120000	1270000	1240000	1420000	1120000	497000	465000	471000	391000	1340000	1390000	1430000	--	--
HJAP023	773	611	772	C33H40O21	[M+H]+	Kaempferol-6,8-di-C-glucoside-7-O-glucoside	Flavonoids	Flavonoid carbonoside	-	3	71800	73400	95600	69700	57600	44200	57100	47600	45000	46600	41100	43600	34900	40200	53300	54400	61800	46000	40900	--	--
pmb0662	787	463	786	C37H38O19	[M+H]+	Isoorientin-7-O-(6''-feruloyl)glucoside	Flavonoids	Flavonoid carbonoside	-	2	657000	551000	656000	613000	554000	545000	540000	438000	420000	522000	527000	413000	559000	583000	611000	596000	459000	522000	536000	--	--
Zmhn001358	299	137	300	C13H16O8	[M-H]-	4-O-Glucosyl-4-hydroxybenzoic acid	Phenolic acids	Phenolic acids	-	1	271000	234000	298000	216000	223000	254000	258000	289000	385000	278000	277000	301000	622000	442000	682000	566000	219000	275000	360000	--	--
Lmsn002247	299	137	300	C13H16O8	[M-H]-	1-O-Salicyloyl-β-D-glucose	Phenolic acids	Phenolic acids	60517-74-0	1	313000	363000	364000	284000	367000	309000	295000	308000	518000	579000	490000	511000	742000	619000	818000	721000	360000	373000	353000	--	--
pmb3142	299	137	300	C13H16O8	[M-H]-	Salicylic acid-2-O-glucoside	Phenolic acids	Phenolic acids	10366-91-3	3	1780000	1870000	1980000	1960000	1260000	1340000	1400000	1510000	1440000	1570000	1510000	1320000	1100000	1160000	1440000	1330000	1410000	1200000	1330000	--	--
Lmhp003162	787	625	786	C34H42O21	[M+H]+	Chrysoeriol-6,8-di-C-glucoside-4'-O-glucoside	Flavonoids	Flavonoid carbonoside	-	2	151000	174000	198000	163000	181000	171000	165000	144000	117000	150000	141000	114000	146000	175000	188000	151000	146000	153000	150000	--	--
Cmmn012461	299	299	300	C20H28O2	[M-H]-	Dehydroabietic acid	Terpenoids	Ditepenoids	1740-19-8	2	607000	764000	658000	724000	194000	155000	146000	168000	65900	80100	50700	277000	147000	175000	179000	84300	247000	233000	267000	--	--
Zmyn005384	299	253	300	C18H36O3	[M-H]-	2R-Hydroxyoctadecanoic Acid	Lipids	Free fatty acids	26633-48-7	3	1580	561	446	1020	1340	1280	1310	688	3060	3050	1280	2460	4350	5360	4230	6720	2210	959	1370	C03042	--
MWS5235	299	253	300	C18H36O3	[M-H]-	12-Hydroxyoctadecanoic acid	Lipids	Free fatty acids	106-14-9	3	20700	28600	26800	29500	7090	8470	6620	5980	2120	3290	1750	2530	4570	8070	8080	4060	9610	11000	10300	--	--
Lmqn008288	299	299	300	C18H36O3	[M-H]-	3-Hydroxyoctadecanoic Acid	Lipids	Free fatty acids	45261-96-9	2	1070000	1050000	983000	977000	897000	934000	1180000	1090000	1080000	977000	1160000	1150000	1270000	1020000	1200000	1140000	1060000	1130000	1200000	--	--
Hmyp002315	303	257	302	C15H10O7	[M+H]+	3,5,7,4'-Tetrahydroxy-Coumaronochromone	Others	Others	-	3	5540	7030	19100	18700	27400	23800	9530	18800	10900	7680	11400	18900	15900	11200	11300	13300	6060	8950	8940	--	--
pmb0676	801	207	800	C38H40O19	[M+H]+	Chrysoeriol-8-C-glucoside-7-O-(6''-feruloyl)glucoside	Flavonoids	Flavonoid carbonoside	-	3	2420	3420	5980	4900	8690	8920	8790	9160	25700	16700	24800	11000	13000	9060	19300	16900	6890	12600	9960	--	--
Lmjp004941	301	286	300	C16H12O6	[M+H]+	Rhamnocitrin (7-Methylkaempferol)*	Flavonoids	Flavonols	569-92-6	1	241000	220000	214000	212000	82100	87100	79500	64900	182000	256000	234000	151000	539000	496000	535000	515000	227000	239000	251000	C17059	--
Zmhn000892	301	139	302	C13H18O8	[M-H]-	4-O-Glucosyl-3,4-dihydroxybenzyl alcohol	Phenolic acids	Phenolic acids	-	3	46500	48900	40400	40500	21700	31000	29500	18800	43800	44500	42100	34800	12600	8680	13500	37100	26600	26400	30000	--	--
MWSslk208	301	301	302	C20H30O2	[M-H]-	Kaurenoic Acid	Terpenoids	Ditepenoids	6730-83-2	3	57300	116000	56700	55300	77200	84800	160000	72800	45500	58100	183000	47900	88300	53400	51800	55700	67600	86400	77700	C11874	ko00904,ko01100,ko01110
Lmbn014696	301	301	302	C20H30O2	[M-H]-	Pimaric acid	Terpenoids	Ditepenoids	127-27-5	3	61100	107000	53800	52400	81900	79400	160000	77600	47600	44900	168000	44800	95900	53700	46600	46200	68400	78600	72100	C09159	--
MWSmce549	303	57.1	302	C17H34O4	[M+H]+	1-Monomyristin	Lipids	Free fatty acids	589-68-4	1	852000	875000	903000	1040000	957000	973000	966000	903000	956000	907000	879000	799000	1000000	1050000	961000	933000	545000	790000	803000	--	--
mws1375	304	185	303	C12H21N3O6	[M+H]+	Nicotianamine	Alkaloids	Alkaloids	34441-14-0	2	89800	49700	98400	88400	79800	125000	127000	184000	57100	33800	47300	80600	29600	48300	34300	26800	125000	171000	217000	C05324	--
pme2954	303	137	302	C15H10O7	[M+H]+	Quercetin	Flavonoids	Flavonols	117-39-5	1	23100	25100	22500	27100	27600	22500	21200	19800	58400	71600	72300	48600	42300	46900	37000	37400	33000	35800	25000	C00389	ko00941,ko00944,ko01100,ko01110
mws0066	315	151	316	C16H12O7	[M-H]-	Isorhamnetin	Flavonoids	Flavonols	480-19-3	1	417000	377000	394000	392000	38800	24300	26000	29900	24500	25200	30400	10900	45200	31600	48000	38500	92900	102000	100000	C10084	--
mws0032	319	153	318	C15H10O8	[M+H]+	Myricetin	Flavonoids	Flavonols	529-44-2	2	71800	62900	77700	55800	37700	64400	70800	50300	50800	46200	40500	39200	18100	21900	28200	23400	39300	33000	61200	C10107	ko00941,ko00944,ko01110
pme1086	306	143	307	C10H17N3O6S	[M-H]-	Glutathione reduced form	Amino acids and derivatives	Amino acids and derivatives	70-18-8	3	72600	168000	39500	65500	52700	130000	81800	113000	104000	80200	90800	114000	9690	3690	2700	11400	70700	155000	87300	C00051	ko00270,ko00480,ko01100,ko02010
pmn001610	307	307	308	C20H36O2	[M-H]-	Eicosadienoic acid	Lipids	Free fatty acids	5598-38-9	1	2620000	2610000	2580000	2860000	2010000	1310000	1810000	1570000	1670000	2050000	1510000	1550000	4400000	4970000	4520000	3260000	2650000	2720000	2830000	C16525	ko01040
Lmmp001894	310	222	309	C16H27N3O3	[M+H]+	Dihydrocaffeoylspermidine	Alkaloids	Phenolamine	-	1	52700	62600	97700	93300	244000	225000	193000	228000	154000	108000	116000	106000	104000	79800	97000	63800	90400	110000	102000	--	--
Lmhn003074	309	193	310	C14H14O8	[M-H]-	Feruloylmalic acid	Phenolic acids	Phenolic acids	-	1	804000	837000	679000	837000	8580000	9530000	9360000	7660000	8660000	8180000	10200000	7980000	10700000	8110000	8000000	8350000	6460000	6030000	6030000	--	--
pmb2791	309	209	310	C18H30O4	[M-H]-	9-Hydroperoxy-10E,12,15Z-octadecatrienoic acid	Lipids	Free fatty acids	111004-08-1	3	29200	45500	36600	41800	26700	18600	27400	23600	26100	28500	21300	15400	55900	54600	62600	64000	20200	17300	19500	C16321	ko00592,ko01110
pmp001214	310	251	310	C16H24NO5+	[M]+	Sinapine	Alkaloids	Phenolamine	18696-26-9	2	27900	26900	18300	21800	281000	374000	370000	341000	713000	794000	840000	761000	1250000	1270000	1300000	1540000	546000	627000	613000	C00933	ko00940
Zmzn003953	309	227	310	C18H30O4	[M-H]-	13(s)-hydroperoxy-(9z,11e,15z)-octadecatrienoic acid	Lipids	Free fatty acids	67597-26-6	1	767000	718000	776000	872000	471000	419000	405000	388000	254000	298000	269000	233000	447000	456000	427000	381000	498000	530000	551000	C04785	ko00592,ko01100,ko01110
pmb2789	309	209	310	C18H30O4	[M-H]-	13S-Hydroperoxy-6Z,9Z,11E-octadecatrienoic acid	Lipids	Free fatty acids	121107-97-9	3	41600	53700	46400	54000	40400	23900	39900	28700	44200	43800	41000	24700	76600	61300	74600	90200	26200	25400	26400	--	--
Zmyn004449	309	171	310	C18H30O4	[M-H]-	9-Hydroxy-12-oxo-10(E),15(Z)-octadecadienoic acid	Lipids	Free fatty acids	-	3	5820	6720	6940	8030	4290	4010	3690	2990	878	2080	3030	1460	3680	3600	5230	2640	4280	3640	4490	C21923	ko00592,ko01110
pme3967	312	180	311	C12H17N5O5	[M+H]+	2-(Dimethylamino)guanosine	Nucleotides and derivatives	Nucleotides and derivatives	2140-67-2	3	734000	744000	800000	850000	243000	285000	301000	321000	385000	403000	417000	281000	1170000	1000000	1030000	1020000	549000	533000	531000	--	--
Jmbn003691	311	59	312	C15H20O7	[M-H]-	3,4-dihydroxy-allylbenzene-3-O-β-D-glucopyranoside	Others	Others	-	2	75400	62800	74000	80100	57300	67500	49400	71100	58000	43900	53600	29900	51600	37000	34200	50900	65900	53000	55800	--	--
MWS80006	311	293	312	C18H32O4	[M-H]-	9-Hydroperoxy-9Z,11E-Octadecadienoic Acid	Lipids	Free fatty acids	5502-91-0	2	53000	58500	58200	58600	16200	19000	16700	16500	38700	44500	45500	24300	107000	89500	105000	69000	47600	46400	49300	C14827	ko00591,ko01100
Lmbn004685	311	223	312	C18H32O4	[M-H]-	5S,8R-DiHODE; (5S,8R,9Z,12Z)-5,8-Dihydroxyoctadeca-9,12-dienoate	Lipids	Free fatty acids	-	2	15200	17700	17600	15400	10700	9420	6180	7440	6350	11900	6680	6220	32400	62800	47000	26400	20200	15500	13700	C20186	ko00591
pmn001689	311	223	312	C18H32O4	[M-H]-	9-Hydroxy-12-oxo-15(Z)-octadecenoic acid	Lipids	Free fatty acids	-	1	22600	17600	19500	20100	11100	7830	8950	7360	6640	11200	12300	7970	39300	66800	40600	28000	19000	18100	20700	C21924	ko00592,ko01110
Rfmb087	311	293	312	C18H32O4	[M-H]-	9-Hydroxy-13-oxo-10-octadecenoic Acid	Lipids	Free fatty acids	-	3	23300	46800	34900	39300	15300	15500	15100	13600	24900	46400	23800	26300	54800	29600	53700	30500	28700	27800	28400	--	--
pmb2804	311	171	312	C18H32O4	[M-H]-	13S-Hydroperoxy-9Z,11E-octadecadienoic acid	Lipids	Free fatty acids	33964-75-9	3	96100	127000	82400	90300	30000	26000	25300	25400	13700	18400	18700	15700	82800	65800	84700	55500	50700	53800	52600	C04717	ko00591,ko01100
Lmbn005287	311	249	312	C18H32O4	[M-H]-	7S,8S-DiHODE; (9Z,12Z)-(7S,8S)-Dihydroxyoctadeca-9,12-dienoic acid	Lipids	Free fatty acids	143288-65-7	3	98800	115000	113000	125000	35300	38700	32500	33500	73200	82500	95500	55100	197000	191000	215000	149000	95000	95700	100000	C07354	ko00591
MWS80007	311	249	312	C18H32O4	[M-H]-	13-Hydroperoxy-9Z,11E-octadecadienoic acid	Lipids	Free fatty acids	23017-93-8	3	99900	119000	112000	129000	36400	34100	35400	31000	71700	84600	90900	50300	196000	191000	214000	147000	94000	95000	93400	--	--
Lmbn009747	311	183	312	C19H36O3	[M-H]-	Ricinoleic acid methyl ester	Lipids	Free fatty acids	141-24-2	2	196000	248000	206000	219000	72700	73300	65900	75300	59200	74200	61700	48000	220000	190000	199000	115000	121000	119000	124000	--	--
Lmmn002179	313	107	314	C14H18O8	[M-H]-	Methyl salicylate-2-O-glucoside	Phenolic acids	Phenolic acids	10019-60-0	3	17100	10100	14700	13000	4230	9760	8160	8410	9300	6370	4830	3950	9100	8550	7740	9080	5910	9730	12200	--	--
Lmyn002403	313	101	314	C14H18O8	[M-H]-	Mandelic acid-β-glucoside	Phenolic acids	Phenolic acids	-	1	659000	615000	649000	628000	391000	486000	450000	376000	293000	289000	263000	236000	378000	325000	325000	372000	405000	386000	427000	--	--
Lmbn005822	313	223	314	C18H34O4	[M-H]-	9,10-DHOME; (12Z)-9,10-Dihydroxyoctadec-12-enoic acid	Lipids	Free fatty acids	263399-34-4	3	5170	3020	6110	7080	1720	1310	3890	2770	1640	527	500	2180	1060	1250	1270	726	3050	2670	2390	C14828	ko00591
Lmbn007891	313	183	314	C18H34O4	[M-H]-	Hydroxy ricinoleic acid	Lipids	Free fatty acids	-	1	62500	58000	65900	65800	17600	20600	18800	15200	8300	17000	9500	9090	34300	56300	30700	16300	28200	29300	30100	--	--
Lmbn005487	313	251	314	C18H34O4	[M-H]-	12,13-DHOME; (9Z)-12,13-Dihydroxyoctadec-9-enoic acid	Lipids	Free fatty acids	263399-35-5	3	51400	62700	57000	57300	34100	34900	30800	30600	13400	20000	12800	9440	54800	54100	49600	48400	38400	39800	38500	C14829	ko00591
Lmqn004838	315	300	316	C15H8O8	[M-H]-	3-O-Methylellagic acid	Tannins	Tannin	-	3	38500	50300	43500	49200	16800	15200	10700	7540	6180	10400	9980	4780	11700	9260	12900	18200	11300	9580	20600	--	--
Zmzp006646	317	302	316	C16H12O7	[M+H]+	Capillarisin	Others	Others	56365-38-9	1	768000	701000	716000	855000	68400	67600	61700	78200	44800	58900	52900	29800	88700	87100	101000	88500	224000	226000	231000	C08999	--
MWSHY0136	449	287	448	C21H20O11	[M+H]+	Kaempferol-3-O-glucoside (Astragalin)	Flavonoids	Flavonols	480-10-4	2	583000	720000	624000	520000	249000	269000	280000	236000	173000	297000	284000	183000	11000	6670	25400	10300	170000	233000	214000	C12249	ko00944,ko01110
pmb2871	315	153	316	C13H16O9	[M-H]-	1-O-Gentisoyl-D-glucoside*	Phenolic acids	Phenolic acids	23445-11-6	1	5690000	6280000	5950000	5610000	84400000	89000000	90100000	81400000	158000000	167000000	161000000	142000000	30500000	27100000	28800000	29700000	82300000	84600000	87100000	--	--
pmn001367	315	153	316	C13H16O9	[M-H]-	Protocatechuic acid-4-O-glucoside*	Phenolic acids	Phenolic acids	-	1	6160000	7040000	7820000	6810000	91200000	97700000	98500000	89700000	168000000	175000000	171000000	151000000	38800000	34800000	36700000	37800000	89800000	94600000	95800000	--	--
Zmtn001661	315	153	316	C14H20O8	[M-H]-	Vanilloloside	Phenolic acids	Phenolic acids	74950-96-2	2	7430000	8060000	8860000	7370000	102000000	110000000	113000000	102000000	187000000	200000000	186000000	163000000	45300000	37800000	40200000	43500000	110000000	106000000	108000000	--	--
mws0089	447	285	448	C21H20O11	[M-H]-	Kaempferol-7-O-glucoside	Flavonoids	Flavonols	16290-07-6	3	32300	25600	34000	62400	4470000	3810000	3590000	3960000	9290000	8170000	9500000	7850000	332000	278000	224000	285000	4050000	4750000	4630000	--	--
pmp000970	319	301	318	C20H30O3	[M+H]+	Hispanolone	Terpenoids	Ditepenoids	18676-07-8	3	142000	156000	133000	158000	113000	101000	101000	106000	127000	191000	122000	135000	326000	316000	371000	231000	99700	182000	204000	--	--
Hmqp005412	319	319	318	C20H30O3	[M+H]+	12-Hydroxyabietic Acid	Terpenoids	Ditepenoids	3484-61-5	2	13100	16000	27800	23600	35500	38600	40900	34800	43800	50600	41000	37900	97800	107000	112000	65900	24500	44700	51200	--	--
pmb3075	319	145	320	C16H16O7	[M-H]-	3-O-p-Coumaroylshikimic acid	Phenolic acids	Phenolic acids	-	3	9550	9910	8460	12100	4210	3200	6330	1580	7400	11100	1850	5860	3190	3210	4800	4060	3700	6260	3630	--	--
pmb0751	321	147	320	C16H16O7	[M+H]+	Trans-5-O-(p-Coumaroyl)shikimate	Phenolic acids	Phenolic acids	-	3	163000	204000	165000	152000	67100	71400	69600	54800	146000	188000	162000	114000	94900	86700	71600	76200	115000	80600	92900	C02947	ko00940,ko00941,ko00945,ko01100,ko01110
mws0582	322	130	321	C11H19N3O6S	[M+H]+	S-(Methyl)glutathione	Amino acids and derivatives	Amino acids and derivatives	2922-56-7	1	466000	472000	396000	455000	2150000	2230000	2560000	1850000	1150000	1130000	1140000	840000	36400	39000	40300	48800	899000	664000	929000	C11347	--
MWSslk257	324	112	323	C9H14N3O8P	[M+H]+	Cytidine 5'-monophosphate(Cytidylic acid)	Nucleotides and derivatives	Nucleotides and derivatives	63-37-6	3	50900	81600	97700	92300	37500	40700	46200	21700	32600	27900	23400	34600	59900	76900	44700	36700	113000	118000	95500	C00055	ko00240,ko01100
pme3188	323	211	324	C9H13N2O9P	[M-H]-	Uridine 5'-monophosphate	Nucleotides and derivatives	Nucleotides and derivatives	58-97-9	2	107000	129000	78800	94200	23100	39400	18000	44300	11700	12300	18400	20800	15800	25000	23800	17700	49400	65800	44800	C00105	ko00240,ko01100
Lmbp003825	325	163	324	C15H16O8	[M+H]+	Skimmin (7-Hydroxycoumarin-7-O-glucoside)	Lignans and Coumarins	Coumarins	93-39-0	3	106000	46300	45400	117000	27700	152000	40700	36800	21800	110000	54300	36000	53000	8220	38500	30000	66700	49900	71600	--	--
Hmqp006023	326	309	324	C20H36O3	[M+H]+	Ethyl 9-Hydroxy-10,12-octadecadienoic acid	Lipids	Free fatty acids	-	2	21600	22300	39000	44400	37800	38200	26600	27100	25300	35000	39100	24500	40800	39300	42400	35500	27100	35400	38100	--	--
mws0983	326	62.1	325	C20H39NO2	[M+H]+	N-Oleoylethanolamine	Alkaloids	Alkaloids	111-58-0	1	153000	162000	264000	294000	268000	247000	180000	182000	192000	235000	266000	181000	290000	283000	286000	248000	179000	242000	263000	C20792	--
Jmwn002494	325	119	326	C15H18O8	[M-H]-	(2E)-3-[4-(β-D-glucopyranoside)-phenylacrylic]-acid	Phenolic acids	Phenolic acids	-	1	88700	63500	115000	111000	4300000	4090000	3860000	3250000	15500000	16300000	17100000	14300000	1190000	878000	959000	858000	6960000	7700000	7570000	--	--
Zmzn001549	325	119	326	C15H18O8	[M-H]-	Ferulic acid-1-O-glucoside	Phenolic acids	Phenolic acids	14364-05-7	3	23200	28000	15200	29900	29200	37800	24000	17200	70400	99800	96300	93800	818000	829000	1030000	836000	213000	195000	243000	C04415	--
Lmsn003111	325	145	326	C15H18O8	[M-H]-	1-O-p-Coumaroyl-β-D-glucose	Phenolic acids	Phenolic acids	7139-64-2	1	291000	303000	267000	295000	463000	536000	426000	438000	1590000	1840000	1730000	1540000	17000000	16500000	19300000	16800000	3840000	3910000	4030000	C16827	--
Hmhn003067	325	119	326	C15H18O8	[M-H]-	Phenylpropionic acid-O-β-D-glucopyranoside	Phenolic acids	Phenolic acids	-	1	136000	165000	222000	202000	8070000	7800000	7180000	5960000	25900000	24800000	26200000	23000000	2270000	1710000	2070000	1930000	13100000	13200000	13100000	--	--
Zmhn002301	325	163	326	C15H18O8	[M-H]-	p-Coumaric acid-4-O-glucoside	Phenolic acids	Phenolic acids	117405-48-8	2	12400	14500	22200	32400	209000	221000	174000	134000	381000	399000	338000	347000	59300	3640	30000	39000	130000	142000	155000	C06739	--
Lmqn000351	325	59	326	C12H22O10	[M-H]-	Rutinose	Others	Saccharides and Alcohols	90-74-4	2	69900	74100	63800	79000	8690	16500	5200	10900	5100	3490	2630	10400	6490	3050	7710	4660	31900	39200	35000	C08247	--
MWSmce278	327	159	326	C21H26O3	[M+H]+	Acitretin	Others	Vitamin	55079-83-9	3	95000	105000	99900	94600	99300	106000	94600	111000	45100	65500	52900	49000	39900	48600	40100	42400	67100	83700	97400	--	--
Hmsn002272	327	165	328	C15H20O8	[M-H]-	Demethyl coniferin	Phenolic acids	Phenolic acids	-	2	11900	14500	4770	10900	66100	42000	34500	39100	136000	144000	168000	142000	22500	17400	26200	22600	68800	74100	88300	--	--
pmn001691	327	291	328	C18H32O5	[M-H]-	9,12,13-Trihydroxy-10,15-octadecadienoic acid	Lipids	Free fatty acids	-	1	50800	62800	47900	45800	8910	6700	6300	8080	9620	11800	10800	9380	319000	267000	349000	344000	85600	82100	99400	--	--
mws0371	327	283	328	C22H32O2	[M-H]-	Cis-4,7,10,13,16,19-Docosahexaenoic Acid	Lipids	Free fatty acids	6217-54-5	3	4050	2380	2800	3810	781	1320	1470	1520	874	1010	897	686	1940	2180	2100	1610	1750	1950	1390	C06429	ko01040
Zmhn001883	329	209	330	C14H18O9	[M-H]-	Vanillic acid-4-O-glucoside	Phenolic acids	Phenolic acids	32142-31-7	3	3150	3300	4660	8140	16200	14600	13900	19600	12900	14200	15700	12500	26300	18600	19000	17600	15100	8650	16700	--	--
Lmtn002565	329	167	330	C14H18O9	[M-H]-	1-O-Vanilloyl-D-Glucose*	Phenolic acids	Phenolic acids	-	1	1820000	1730000	1750000	1600000	1350000	1180000	1120000	1450000	848000	913000	860000	780000	511000	420000	470000	446000	1070000	1020000	1050000	C20470	--
Smhn002346	329	167	330	C14H18O9	[M-H]-	2,4,6-trihydroxy-acetophenone-6-O-β-D-glucopyranoside	Phenolic acids	Phenolic acids	-	1	2020000	1930000	2050000	2100000	1660000	1660000	1500000	1650000	1950000	1890000	2080000	1690000	549000	509000	519000	502000	1330000	1330000	1420000	--	--
Lmmn003663	329	167	330	C14H18O9	[M-H]-	5-Glucosyloxy-2-Hydroxybenzoic acid methyl ester*	Phenolic acids	Phenolic acids	-	1	1500000	1420000	1440000	1060000	990000	984000	948000	1130000	710000	715000	634000	722000	390000	405000	411000	361000	777000	895000	928000	--	--
Smhn102346	329	167	330	C14H18O9	[M-H]-	2,4,6-trihydroxy-acetophenone-4-O-β-D-glucopyranoside	Phenolic acids	Phenolic acids	-	1	2180000	1800000	2160000	2420000	1680000	1700000	1540000	1540000	1850000	2030000	1960000	1570000	568000	483000	524000	508000	1380000	1310000	1490000	--	--
pmn001517	329	167	330	C15H22O8	[M-H]-	3,4,5-Trimethoxyphenyl-1-O-Glucoside	Phenolic acids	Phenolic acids	-	1	5650000	5170000	5690000	5730000	4630000	4180000	4320000	3900000	5180000	5030000	5430000	4410000	1530000	1320000	1430000	1320000	3670000	3500000	3900000	--	--
pmp001045	331	151	330	C15H22O8	[M+H]+	Bartsioside	Others	Others	62133-72-6	2	250000	266000	247000	210000	123000	87700	84200	131000	60100	58000	60800	47500	18800	15700	12400	25100	73800	87100	76800	--	--
Hmqn003054	329	311	330	C18H34O5	[M-H]-	9,10,11-Trihydroxy-12-octadecenoic acid	Lipids	Free fatty acids	61911-67-9	2	22800	27200	21300	19800	5330	8330	6960	5310	5210	14700	7920	9270	77100	68900	84900	87500	21900	23700	29700	--	--
Lmbn003970	329	211	330	C18H34O5	[M-H]-	9,12,13-TriHOME; 9(S),12(S),13(S)-Trihydroxy-10(E)-octadecenoic acid	Lipids	Free fatty acids	97134-11-7	2	453000	545000	445000	470000	97000	98200	91700	96500	150000	273000	138000	155000	2090000	1680000	2010000	1900000	581000	590000	604000	C14833	ko00591
pmn001694	329	229	330	C18H34O5	[M-H]-	9,10,13-Trihydroxy-11-Octadecenoic Acid	Lipids	Free fatty acids	29907-57-1	1	303000	399000	312000	313000	73200	69800	66200	65500	94800	167000	102000	92200	1340000	1120000	1300000	1220000	399000	387000	418000	C14835	ko00591
Lmbn004240	329	199	330	C18H34O5	[M-H]-	9,10-Dihydroxy-12,13-epoxyoctadecanoic acid	Lipids	Free fatty acids	-	2	15300	17000	13400	14500	2710	1940	1510	2910	1730	1390	974	1500	1870	3580	2340	4110	4360	4480	4390	C14837	ko00591
pmp001284	331	313	330	C19H38O4	[M+H]+	Monopalmitin	Lipids	Glycerol ester	542-44-9	1	315000	374000	372000	457000	457000	453000	458000	407000	356000	476000	406000	586000	568000	596000	551000	495000	454000	470000	541000	--	--
pme3184	332	136	331	C10H14N5O6P	[M+H]+	2'-Deoxyadenosine-5'-monophosphate	Nucleotides and derivatives	Nucleotides and derivatives	653-63-4	2	28000	21900	26800	52500	34400	39500	34400	47000	41800	38500	36100	59500	27900	28800	40200	33300	38200	31300	29600	C00360	ko00230,ko01100
pmb0789	332	152	331	C14H21NO8	[M+H]+	Pyridoxine-5'-O-glucoside	Others	Vitamin	-	3	59600	46600	58200	80700	36500	37300	33600	46500	57900	55100	56900	44300	62400	72600	75600	78800	67100	49700	49100	C03996	--
pmc0066	333	137	332	C10H13N4O7P	[M+H]+	2'-Deoxyinosine-5'-monophosphate	Nucleotides and derivatives	Nucleotides and derivatives	3393-18-8	3	767000	848000	900000	794000	2470000	1580000	2440000	2470000	7850000	8260000	7860000	10000000	15400000	15600000	13800000	13600000	3360000	4100000	4630000	C06196	ko00230
MWS20201	333	171	332	C13H16O10	[M+H]+	1-O-galloyl-β-D-glucose	Phenolic acids	Phenolic acids	13405-60-2	2	1170000	1030000	1080000	1010000	680000	801000	930000	1160000	1140000	1210000	950000	924000	366000	598000	540000	411000	915000	990000	1270000	C01158	--
Jmwn002117	331	153	332	C14H20O9	[M-H]-	2-(3,4-dihydroxyphenyl)ethanediol 1-O-β-D-glucopyranoside	Phenolic acids	Phenolic acids	-	1	2930000	2870000	2930000	3690000	1400000	1270000	1310000	1110000	1050000	1160000	1250000	1020000	520000	547000	455000	549000	1340000	1400000	1490000	--	--
mws0675	335	123	334	C11H15N2O8P	[M+H]+	β-Nicotinamide mononucleotide	Nucleotides and derivatives	Nucleotides and derivatives	1094-61-7	2	114000	131000	97700	96700	67800	93500	102000	99700	125000	132000	143000	145000	117000	215000	121000	93900	127000	169000	196000	C00455	ko00760,ko01100
Zmbn001701	333	144	334	C16H18N2O6	[M-H]-	Indole-3-cyano-6-O-glucoside	Alkaloids	Plumerane	-	3	137000	209000	131000	162000	163000	184000	170000	181000	115000	93900	85300	74500	203000	142000	148000	199000	169000	151000	166000	--	--
Hmln002806	335	179	336	C16H16O8	[M-H]-	5-O-Caffeoylshikimic acid	Phenolic acids	Phenolic acids	180981-12-8	3	5400	8620	6930	6010	17700	22200	8290	13800	94100	112000	127000	93800	23000	15900	19600	21200	48300	42500	30800	C10434	ko00940,ko00941,ko00945,ko01100,ko01110
pmb0498	337	207	336	C16H24N4O4	[M+H]+	Sinapoylagmatine	Alkaloids	Phenolamine	-	2	85900	125000	92200	97900	56900	56100	49000	54600	29600	36000	28000	25200	36800	27500	14800	21500	49700	56700	49200	--	--
Cmyn001328	339	177	340	C15H16O9	[M-H]-	Daphnin	Lignans and Coumarins	Coumarins	486-55-5	1	338000	427000	469000	392000	573000	607000	488000	514000	1150000	1130000	1160000	971000	815000	945000	1340000	1000000	657000	683000	632000	C01421	--
mws1015	339	177	340	C15H16O9	[M-H]-	Esculin (6,7-DihydroxyCoumarin-6-glucoside)	Lignans and Coumarins	Coumarins	531-75-9	1	333000	435000	425000	366000	513000	552000	514000	508000	1030000	1160000	1070000	952000	809000	968000	1310000	1050000	603000	644000	647000	C09264	--
pma0149	341	207	340	C15H16O9	[M+H]+	Sinapoyl malate	Phenolic acids	Phenolic acids	92344-58-6	3	518000	452000	510000	508000	268000	271000	305000	263000	289000	265000	288000	235000	410000	338000	397000	378000	322000	337000	334000	C02887	ko00940
pmf0400	339	183	340	C22H44O2	[M-H]-	Docosanoic acid (Behenic acid)	Lipids	Free fatty acids	112-85-6	3	4810	3600	6520	5130	6290	3440	3730	2350	2960	4640	3820	4120	5220	7300	6120	6990	3040	3300	3850	C08281	ko00073,ko01040
Jmwn002620	341	161	342	C15H18O9	[M-H]-	Vanillic Acid-4-O-Glucuronide	Phenolic acids	Phenolic acids	-	3	49700	76200	71900	87500	724000	742000	781000	618000	4460000	6550000	5600000	3810000	1900000	1700000	1960000	1930000	1700000	1790000	1990000	--	--
Lmsn002548	341	161	342	C15H18O9	[M-H]-	1-O-Caffeoyl-β-D-glucose	Phenolic acids	Phenolic acids	14364-08-0	3	46700	54600	77700	74500	744000	718000	745000	536000	3950000	5140000	5060000	3680000	1860000	1670000	1970000	2050000	1790000	1710000	1740000	C10433	--
Zmhn001793	341	179	342	C15H18O9	[M-H]-	6-O-Caffeoyl-D-glucose	Phenolic acids	Phenolic acids	-	2	206000	228000	209000	183000	534000	680000	560000	457000	820000	890000	649000	590000	692000	714000	881000	726000	666000	592000	575000	--	--
MA10039641	341	89	342	C12H22O11	[M-H]-	Lactobiose	Others	Saccharides and Alcohols	63-42-3	1	11900000	10600000	12100000	9480000	11000000	9790000	12000000	11300000	8490000	10600000	11600000	9110000	8610000	6470000	8830000	7920000	10500000	9600000	11900000	C00243	ko00052,ko01100,ko02010
MWSmce203	341	73	342	C12H22O11	[M-H]-	D-Cellobiose	Others	Saccharides and Alcohols	528-50-7	3	123000	179000	176000	131000	99500	123000	108000	147000	119000	130000	101000	82100	95700	63800	97700	96300	79600	103000	137000	--	--
mws1080	341	179	342	C12H22O11	[M-H]-	Galactinol	Others	Saccharides and Alcohols	3687-64-7	1	20200000	20600000	19200000	19600000	21500000	21300000	19200000	21300000	18300000	20100000	16400000	18000000	15500000	12800000	14400000	14000000	16500000	19700000	16600000	C01235	ko00052,ko01100
pme0519	341	119	342	C12H22O11	[M-H]-	D-Sucrose*	Others	Saccharides and Alcohols	57-50-1	1	9750000	11900000	11500000	9170000	10100000	9620000	11900000	10200000	7710000	10000000	7640000	8350000	7030000	5190000	6840000	6770000	9260000	8630000	8400000	C00089	ko00052,ko00500,ko01100,ko01110,ko02010
mws0264	341	119	342	C12H22O11	[M-H]-	D-Trehalose*	Others	Saccharides and Alcohols	99-20-7	1	5110000	6910000	6640000	4470000	5370000	6220000	4880000	5600000	3450000	4730000	4740000	3570000	3870000	2780000	2790000	3170000	4690000	3900000	4170000	C01083	ko00500,ko01100,ko01110,ko02010
Lmsn000381	341	89	342	C12H22O11	[M-H]-	D-Maltose*	Others	Saccharides and Alcohols	69-79-4	1	9250000	11200000	12500000	11300000	8920000	10700000	10400000	8580000	9160000	9790000	10200000	7760000	6140000	5530000	8390000	6160000	10200000	9120000	7920000	C01971	--
mws5038	341	89	342	C12H22O11	[M-H]-	Isomaltulose*	Others	Saccharides and Alcohols	13718-94-0	1	9280000	12500000	10600000	10300000	12500000	11100000	12900000	11700000	7450000	9790000	10900000	7590000	7800000	5150000	6240000	7350000	8010000	8920000	7150000	C01742	--
mws1333	341	113	342	C12H22O11	[M-H]-	Melibiose	Others	Saccharides and Alcohols	585-99-9	1	4350000	4640000	5800000	4140000	4760000	4150000	3980000	3650000	3680000	4850000	4550000	3130000	2970000	2620000	3040000	2570000	3340000	3920000	2930000	C05402	ko00052,ko01100,ko02010
Lmyp001747	344	164	343	C14H17NO9	[M+H]+	2-O-Glucosyl-7-hydroxy-1,4(2H)-benzoxazin-3-one (DHBOA glucoside)	Alkaloids	Alkaloids	28512-70-1	3	209000	179000	172000	201000	113000	96800	100000	90300	55900	82700	76000	58100	68000	61300	78300	65600	117000	74200	92100	--	--
Lmmn000774	343	181	344	C15H20O9	[M-H]-	Dihydrocaffeoylglucose	Phenolic acids	Phenolic acids	-	3	546000	711000	733000	714000	4000000	3810000	4140000	3680000	14700000	17400000	16000000	14000000	725000	606000	695000	723000	5560000	5940000	6010000	--	--
Zmln000899	343	181	344	C15H20O9	[M-H]-	Syringaldehyde-4-O-glucoside	Phenolic acids	Phenolic acids	-	2	641000	810000	691000	670000	3780000	4190000	4030000	3510000	16100000	17000000	17500000	14300000	748000	614000	694000	737000	5540000	5390000	6020000	--	--
MWSslk074	343	59	344	C12H24O11	[M-H]-	Lactitol	Others	Saccharides and Alcohols	585-86-4	2	120000	123000	161000	128000	160000	164000	121000	82300	125000	99500	112000	61100	51400	47600	64800	58800	81000	105000	160000	--	--
MWS1983	343	89	344	C12H24O11	[M-H]-	Maltitol	Others	Saccharides and Alcohols	585-88-6	3	179000	254000	344000	248000	385000	230000	204000	176000	203000	284000	293000	195000	187000	124000	160000	144000	218000	234000	221000	--	--
pmb0981	348	136	347	C10H14N5O7P	[M+H]+	Adenosine 5'-monophosphate	Nucleotides and derivatives	Nucleotides and derivatives	61-19-8	1	1670000	1390000	1550000	2700000	570000	554000	435000	827000	441000	699000	475000	406000	531000	499000	502000	563000	781000	673000	1160000	C00020	ko00230,ko00908,ko01100,ko01110
pmb0532	349	137	348	C10H13N4O8P	[M+H]+	Inosine 5'-monophosphate	Nucleotides and derivatives	Nucleotides and derivatives	131-99-7	3	160000	96400	198000	238000	50000	44800	54200	69500	54000	40100	42300	39600	59600	54500	52500	53200	67200	56800	78300	C00130	ko00230,ko01100,ko01110
pmb1562	351	147	350	C21H34O4	[M+H]+	1-Stearidonoyl-Glycerol	Lipids	Glycerol ester	-	1	54200	52200	50400	39100	26100	24700	33300	21500	20300	28700	13900	26600	40000	34800	23300	33100	26600	23400	32900	--	--
Lmhp011388	353	261	352	C21H36O4	[M+H]+	2-α-Linolenoyl-glycerol	Lipids	Glycerol ester	55268-58-1	1	12300000	12600000	12500000	11700000	7980000	8040000	8130000	7770000	6940000	7630000	6970000	6770000	13900000	14400000	13500000	9830000	8030000	10400000	11300000	--	--
Lmhp011562	353	261	352	C21H36O4	[M+H]+	1-α-Linolenoyl-glycerol	Lipids	Glycerol ester	-	1	25400000	25900000	26100000	26300000	18300000	18500000	19500000	19100000	16300000	18700000	16000000	16800000	25100000	21500000	22700000	20800000	16800000	22200000	24000000	--	--
mws0178	353	191	354	C16H18O9	[M-H]-	Chlorogenic acid (3-O-Caffeoylquinic acid)	Phenolic acids	Phenolic acids	327-97-9	2	49000	55600	48800	73200	31600	93600	19500	42800	44500	33400	23000	14800	45600	53600	28200	39400	49500	49300	40100	C00852	ko00940,ko00941,ko00945,ko01110
MWSmce024	355	193	354	C16H18O9	[M+H]+	Scopoletin-7-O-glucoside (Scopolin)	Lignans and Coumarins	Coumarins	531-44-2	2	532000	668000	595000	482000	856000	818000	736000	758000	1940000	2180000	2290000	1830000	325000	231000	354000	311000	928000	866000	814000	C01527	ko00940,ko01110
Lmhp112042	355	263	354	C21H38O4	[M+H]+	1-Linoleoylglycerol	Lipids	Glycerol ester	2277-28-3	1	8530000	8620000	9300000	9610000	10200000	9820000	10500000	10500000	9420000	9790000	8870000	9600000	12700000	12000000	12400000	11800000	8110000	9770000	10600000	--	--
Lmhp012042	355	263	354	C21H38O4	[M+H]+	2-Linoleoylglycerol	Lipids	Glycerol ester	3443-82-1	1	6200000	6430000	6400000	5960000	6740000	6360000	6410000	6220000	6780000	7430000	6930000	6870000	13100000	13400000	13000000	10100000	6420000	8010000	8420000	--	--
Hmhn003518	355	175	356	C16H20O9	[M-H]-	4-O-β-D-glucopyranosylferulic acid	Phenolic acids	Phenolic acids	-	1	630000	710000	556000	581000	1400000	1220000	1080000	1170000	1380000	1680000	1830000	1420000	2720000	3000000	2590000	3030000	1510000	1470000	1570000	--	--
Lmsn003318	355	175	356	C16H20O9	[M-H]-	1-O-Feruloyl-β-D-glucose	Phenolic acids	Phenolic acids	7196-71-6	1	570000	578000	536000	587000	1270000	1120000	1120000	1250000	1490000	1760000	1660000	1390000	2330000	2610000	2510000	2490000	1420000	1700000	1680000	C17759	--
Hmmn002544	355	193	356	C16H20O9	[M-H]-	Ferulic acid-4-O-glucoside	Phenolic acids	Phenolic acids	117405-51-3	1	39000	37500	35800	53900	854000	801000	766000	705000	9030000	8830000	8920000	8490000	403000	319000	405000	347000	2520000	2800000	2650000	--	--
Zmhn002334	355	193	356	C16H20O9	[M-H]-	6-O-Feruloyl-D-glucose	Phenolic acids	Phenolic acids	137887-25-3	2	60800	79700	68100	46300	101000	75600	62900	82800	31700	49500	58600	40300	24600	11600	57800	60000	61300	40100	52600	--	--
pmb0296	357	265	356	C21H40O4	[M+H]+	1-Oleoyl-Sn-Glycerol	Lipids	Glycerol ester	129784-87-8	1	324000	373000	310000	335000	46200	56800	60900	53400	41300	33000	21900	27900	45200	36400	41400	30500	96700	99600	95600	--	--
mws1526	359	197	358	C16H22O9	[M+H]+	Sweroside	Terpenoids	Monoterpenoids	14215-86-2	3	23000	42300	22200	38200	118000	95000	80500	52900	109000	119000	91900	126000	179000	155000	216000	186000	84600	119000	106000	C17071	--
Hmlp003129	359	137	358	C20H22O6	[M+H]+	Matairesinol	Lignans and Coumarins	Lignans	580-72-3	1	142000	140000	139000	125000	107000	119000	116000	107000	175000	213000	192000	155000	1570000	1490000	1660000	1570000	433000	448000	484000	C10682	ko00998,ko01100,ko01110
Lmdn004267	357	151	358	C20H22O6	[M-H]-	Epipinoresinol	Lignans and Coumarins	Lignans	24404-50-0	1	2630	4150	3660	7290	3780	4420	3990	2990	15700	20300	19200	13200	1910000	1690000	1480000	2040000	450000	457000	472000	--	--
pmb3107	359	182	360	C15H20O10	[M-H]-	Glucosyringic Acid	Phenolic acids	Phenolic acids	-	1	1060000	879000	1010000	1000000	763000	705000	685000	686000	1070000	1040000	1040000	944000	465000	441000	466000	525000	784000	793000	668000	--	--
pmp001048	361	199	360	C16H24O9	[M+H]+	Ixoroside	Terpenoids	Monoterpenoids	58514-30-0	3	52300	34300	42700	50100	21700	21700	28200	25600	45100	35400	35300	31300	12400	10500	15400	14400	29100	25900	23800	--	--
Hmmn003964	359	197	360	C16H24O9	[M-H]-	7-Deoxyloganic acid	Terpenoids	Monoterpenoids	22487-36-1	2	990000	1090000	798000	830000	959000	753000	822000	1060000	1250000	1620000	1290000	1110000	69000	78400	70300	51800	785000	866000	775000	C11636	ko00902,ko01110
Zmxp005324	361	189	360	C20H24O6	[M+H]+	(7R,8S)-Dihydrodehydrodiconiferyl alcohol	Lignans and Coumarins	Lignans	126253-41-6	3	9730	9040	17300	13900	20200	27200	19400	19800	7900	7200	8970	4810	20100	14800	12100	12100	10500	11900	11100	--	--
MWS0728	361	315	360	C21H28O5	[M+H]+	Aldosterone	Others	Others	52-39-1	3	37400	41300	40900	42200	10400	10400	8420	10400	9230	3570	6900	3750	10900	7020	10200	5780	13300	16600	9290	C01780	ko01100
pmb0998	364	152	363	C10H14N5O8P	[M+H]+	Guanosine 5'-monophosphate	Nucleotides and derivatives	Nucleotides and derivatives	85-32-5	3	73500	51900	57700	160000	37400	19900	19400	18000	15100	32600	16200	23400	7640	9260	11300	7060	33700	29500	32500	C00144	ko00230,ko01100
pmb0964	366	204	365	C16H23N5O5	[M+H]+	Isopentenyladenine-7-N-glucoside	Nucleotides and derivatives	Nucleotides and derivatives	-	3	342000	310000	319000	380000	274000	347000	339000	351000	279000	236000	320000	255000	263000	261000	260000	328000	347000	356000	308000	--	--
Lmmp001993	367	222	366	C19H34N4O3	[M+H]+	Dihydrocaffeoylspermine	Alkaloids	Phenolamine	-	1	201000	131000	249000	179000	523000	510000	406000	444000	252000	242000	267000	211000	141000	153000	192000	137000	195000	242000	207000	--	--
Lmmp004382	371	191	370	C19H30O7	[M+H]+	3-Oxo-α-ionol-β-D-glucoside	Others	Others	-	3	149000	186000	273000	165000	289000	220000	234000	217000	97100	116000	125000	118000	134000	123000	154000	140000	103000	154000	156000	--	--
mws0913	447	285	448	C21H20O11	[M-H]-	Kaempferol-3-O-galactoside (Trifolin)	Flavonoids	Flavonols	23627-87-4	3	33800	28700	41400	45700	4640000	3880000	3690000	4070000	7640000	7530000	8520000	7630000	267000	259000	242000	318000	4750000	4830000	4570000	C12626	ko00944
pmn001673	372	97	373	C11H19NO9S2	[M-H]-	Gluconapin	Others	Glucosinolates	19041-09-9	1	77200000	68400000	68500000	82600000	24300000	18700000	16900000	16700000	7290000	7110000	7930000	7680000	7490000	6740000	8890000	8150000	28300000	30300000	32800000	C08415	--
mws1574	373	123	374	C16H22O10	[M-H]-	Geniposidic acid	Terpenoids	Monoterpenoids	27741-01-1	3	37500	36100	38400	41600	32800	40800	26000	44900	16700	17000	16800	15800	17400	27700	19800	19200	26200	21800	23800	C11673	ko00902,ko01110
Hmgn004139	373	329	374	C20H22O7	[M-H]-	Isohydroxymatairesinol	Lignans and Coumarins	Lignans	-	2	6680	5050	7990	3620	12100	6700	10500	7260	15600	21700	20300	13300	68100	71000	74600	63100	35400	33600	34500	--	--
mws0232	377	243	376	C17H20N4O6	[M+H]+	Riboflavin (Vitamin B2)	Others	Vitamin	83-88-5	3	157000	178000	161000	164000	70700	55700	64300	55700	61800	60800	56900	46200	101000	118000	100000	108000	106000	102000	85400	C00255	ko00740,ko01100,ko01110,ko02010
pme3337	384	252	383	C14H17N5O8	[M+H]+	Succinyladenosine	Nucleotides and derivatives	Nucleotides and derivatives	4542-23-8	1	3160000	2960000	3070000	2530000	1650000	1610000	1350000	1280000	1160000	1170000	1250000	743000	1360000	1090000	1250000	1590000	1770000	1820000	1600000	--	--
Lmjp003090	385	223	384	C17H20O10	[M+H]+	Isofraxidin-7-O-glucoside	Lignans and Coumarins	Coumarins	483-91-0	2	65400	68700	75600	39100	42200	41300	50500	40600	49100	47900	29700	29400	22900	34600	22000	29500	39600	40300	34300	--	--
pme1286	385	250	384	C14H20N6O5S	[M+H]+	S-(5'-Adenosy)-L-homocysteine	Amino acids and derivatives	Amino acids and derivatives	979-92-0	1	957000	865000	888000	980000	345000	397000	278000	309000	155000	191000	161000	151000	61800	59000	52200	47500	256000	277000	290000	C00021	ko00270,ko01100,ko01230
pmb2940	385	205	386	C17H22O10	[M-H]-	1-O-Glucosyl sinapate	Phenolic acids	Phenolic acids	78185-48-5	1	13800000	11800000	13500000	11400000	10100000	9320000	9870000	8850000	7400000	6340000	6980000	6010000	2100000	2090000	1790000	1940000	7010000	6880000	7350000	--	--
Zmhn002227	385	223	386	C17H22O10	[M-H]-	4-O-Glucosyl-sinapate	Phenolic acids	Phenolic acids	-	1	4940000	4170000	4550000	3590000	340000	321000	337000	264000	341000	338000	460000	347000	72600	57300	99000	87200	1160000	1250000	1160000	C02919	--
HJN003	385	223	386	C17H22O10	[M-H]-	1-O-Sinapoyl-D-glucose	Phenolic acids	Phenolic acids	-	2	2730000	2350000	2540000	2150000	1380000	1360000	1390000	1220000	1070000	987000	1190000	1070000	404000	362000	392000	345000	1230000	1130000	1240000	C01175	ko00940
pmn001423	385	223	386	C19H30O8	[M-H]-	Roseoside	Others	Others	54835-70-0	1	772000	847000	847000	760000	1050000	958000	1050000	1010000	789000	695000	740000	732000	810000	757000	786000	723000	727000	757000	785000	--	--
Cmyn002073	386	259	387	C12H21NO9S2	[M-H]-	3-Methyl-3-butenyl glucosinolate	Others	Glucosinolates	-	3	3660000	3190000	3140000	2860000	1300000	1040000	941000	1040000	307000	269000	309000	299000	209000	147000	220000	198000	1300000	1190000	1210000	--	--
Hmmp003004	389	149	388	C17H24O10	[M+H]+	Vogeloside	Others	Others	60077-47-6	2	52400	37300	40000	27100	52000	40500	57900	39100	44100	35400	39400	45300	23700	35100	32900	17700	75300	42800	37800	--	--
mws1565	389	209	388	C17H24O10	[M+H]+	Geniposide	Terpenoids	Monoterpenoids	24512-63-8	2	109000	82700	138000	159000	152000	131000	116000	173000	102000	68900	85900	90900	68200	80600	74600	67900	147000	122000	81400	C09781	--
Hmxn000778	388	97	389	C11H18NO10S2	[M]-	2(R)-Hydroxy-3-butenyl glucosinolate	Others	Glucosinolates	585-95-5	2	1430000	1540000	1510000	1350000	2100000	2290000	2230000	2130000	2210000	2180000	2280000	2120000	3170000	2530000	2730000	2980000	1760000	2020000	2000000	C08425	--
Cmln001676	388	97	389	C12H23NO9S2	[M-H]-	3-Methylbutyl glucosinolate*	Others	Glucosinolates	76265-22-0	3	369000	287000	221000	386000	221000	274000	251000	152000	311000	277000	238000	280000	65500	54300	249000	9	144000	220000	140000	--	--
Zmln000983	388	97	389	C12H23NO9S2	[M-H]-	2-Methylbutyl glucosinolate*	Others	Glucosinolates	-	2	347000	362000	373000	280000	260000	338000	370000	263000	382000	268000	318000	272000	290000	165000	176000	185000	187000	295000	274000	C17257	--
Zmhn001970	389	227	390	C20H22O8	[M-H]-	Piceid	Others	Stilbene	27208-80-6	3	219000	291000	343000	323000	6900000	8640000	9500000	8120000	8370000	8210000	9520000	7920000	3840000	3230000	4830000	4220000	5740000	5810000	6370000	C10275	--
Lmmp010562	391	149	390	C24H38O4	[M+H]+	Diisooctyl Phthalate	Phenolic acids	Phenolic acids	27554-26-3	2	703000	306000	1230000	1090000	195000	141000	468000	437000	393000	73800	40000	616000	23300	27900	35200	40400	552000	268000	313000	C14577	--
Lmwp011196	391	149	390	C24H38O4	[M+H]+	Bis(2-ethylhexyl)phthalate	Phenolic acids	Phenolic acids	117-81-7	2	722000	307000	1250000	1130000	205000	140000	486000	466000	389000	72000	33200	618000	24500	22000	34700	46800	560000	284000	333000	C03690	--
Zmln000313	390	97	391	C11H21NO10S2	[M-H]-	2-Hydroxy-2-methylpropylglucosinolate	Others	Glucosinolates	28463-28-7	3	36200000	37600000	37100000	33500000	43100000	53400000	46600000	45200000	42500000	43800000	45600000	48400000	66100000	56100000	55700000	56700000	39100000	48400000	43900000	C08408	--
pmb0489	397	147	396	C19H28N2O7	[M+H]+	N-Glucosyl-p-coumaroylputrescine	Alkaloids	Phenolamine	-	3	31900	27200	30000	33500	29100	27100	30000	33000	37800	34600	30000	29900	28100	26900	30900	26100	25000	26900	25600	--	--
pmf0249	397	147	396	C27H40O2	[M+H]+	δ-Tocotrienol	Others	Vitamin	25612-59-3	3	343000	294000	313000	235000	630000	921000	850000	740000	523000	463000	446000	392000	340000	279000	423000	262000	403000	504000	505000	C14156	ko00130,ko01100,ko01110
pma0110	399	207	398	C18H22O10	[M+H]+	4-O-Sinapoylquinic acid	Phenolic acids	Phenolic acids	-	3	64100	60200	67300	86900	94100	102000	109000	74900	43000	45200	43000	28400	29200	36200	3580	4930	23500	25700	46700	--	--
MWStz103	399	250	398	C15H22N6O5S	[M+H]+	S-(5'-Adenosyl)-L-methionine	Amino acids and derivatives	Amino acids and derivatives	29908-03-0	1	617000	349000	811000	777000	171000	198000	258000	296000	166000	158000	152000	107000	20100	11100	15200	19700	265000	184000	192000	C00019	ko00261,ko00270,ko00330,ko00908,ko01100,ko01110,ko01230,ko04122
pmc0281	400	136	399	C15H21N5O8	[M+H]+	Ribosyladenosine	Nucleotides and derivatives	Nucleotides and derivatives	-	3	657000	719000	615000	612000	468000	394000	418000	416000	276000	319000	263000	217000	302000	262000	310000	268000	309000	362000	433000	--	--
Cmln001797	400	97	401	C13H23NO9S2	[M-H]-	5-Hexenyl Glucosinolate	Others	Glucosinolates	76265-24-2	3	42000	29400	29800	30300	21100	27300	22600	31400	11100	28200	17200	19900	16000	22500	23900	36200	20000	21400	22400	--	--
Hmcp002539	463	317	462	C22H22O11	[M+H]+	Isorhamnetin-3-O-rhamnoside	Flavonoids	Flavonols	-	2	121000	130000	122000	102000	71800	92800	71800	64400	46100	45800	56700	33100	48600	37000	36300	44100	67600	59100	58200	--	--
Zmbn000584	402	97	403	C12H21NO10S2	[M-H]-	2-Hydroxy-4-Pentenylglucosinolate	Others	Glucosinolates	19764-03-5	2	568000	569000	552000	490000	955000	1100000	908000	865000	996000	1040000	983000	970000	1360000	1230000	1450000	1440000	813000	775000	918000	C08416	--
Cmln001955	402	97	403	C13H25NO9S2	[M-H]-	Hexyl Glucosinolate*	Others	Glucosinolates	127929-25-3	1	228000	225000	202000	246000	195000	186000	235000	208000	168000	267000	270000	163000	282000	322000	417000	363000	219000	224000	247000	--	--
Lmyn002971	402	97	403	C13H25NO9S2	[M-H]-	3-Methylpentyl glucosinolate	Others	Glucosinolates	-	2	440000	368000	357000	340000	473000	393000	377000	347000	418000	441000	465000	421000	528000	506000	711000	586000	364000	378000	461000	--	--
pmn001616	402	97	403	C13H25NO9S2	[M-H]-	4-Methylamyl Glucosinolate*	Others	Glucosinolates	-	1	253000	216000	187000	167000	200000	172000	191000	255000	214000	186000	247000	186000	250000	255000	387000	333000	298000	181000	237000	--	--
pmn001615	402	97	403	C13H25NO9S2	[M-H]-	3-Methylamylthioglycoside*	Others	Glucosinolates	-	1	253000	251000	213000	193000	121000	196000	179000	137000	249000	215000	321000	229000	300000	282000	388000	396000	202000	166000	330000	--	--
pme3007	403	159	404	C9H14N2O12P2	[M-H]-	Uridine 5'-diphosphate	Nucleotides and derivatives	Nucleotides and derivatives	27821-45-0	1	38300	39400	58500	41800	33100	28700	32800	30200	22200	24700	18200	12200	14400	9700	9230	7750	19100	25600	25300	C00015	ko00240,ko00908,ko01100
MWSslk197	405	165	404	C17H24O11	[M+H]+	Secoxyloganin	Others	Others	58822-47-2	3	21600	7770	20300	26300	30100	62900	64500	32300	32800	25100	29400	26500	25600	28100	18800	28200	20200	42600	31800	--	--
Cmln001085	404	97	405	C12H23NO10S2	[M-H]-	2-Hydroxy-2-Methylbutylglucosinolate	Others	Glucosinolates	36286-64-3	3	1430000	1440000	1140000	971000	966000	960000	921000	814000	235000	302000	243000	267000	42900	62200	57300	57900	538000	591000	603000	C08406	--
pmn001399	405	243	406	C20H22O9	[M-H]-	2,4,6,4'-Tetrahydroxy-stilbene-2-O-glucoside	Others	Stilbene	-	3	58800	69000	78800	81700	14900	22700	28800	33700	11800	23900	31000	34200	6210	2880	1450	3200	35600	24400	17200	--	--
pmn001394	405	243	406	C20H22O9	[M-H]-	2,3,5,4'-Tetrahydroxystilbene-2-O-glucoside	Others	Stilbene	82373-94-2	3	72100	44900	45500	48600	33700	30900	29500	29400	51100	54700	61700	45800	6000	6640	15900	13100	45200	46700	35500	--	--
Zmhn001746	405	243	406	C20H22O9	[M-H]-	Piceatannol-3'-O-glucoside	Others	Stilbene	94356-26-0	3	71700	69300	73900	82100	31700	33700	32300	23900	21100	24700	26500	20900	4810	3820	3360	3740	34500	40200	23000	--	--
Cmln001356	408	97	409	C14H19NO9S2	[M-H]-	Benzyl glucosinolate	Others	Glucosinolates	499-26-3	3	46400000	42600000	36200000	35400000	38300000	36200000	35200000	38700000	12300000	11400000	12000000	10600000	7300000	6120000	8550000	7800000	24100000	23600000	24300000	C02153	ko00966,ko01110,ko01210
Cmln002458	416	97	416	C14H26NO9S2-	[M]-	6-Heptyl Glucosinolate	Others	Glucosinolates	-	3	227000	164000	149000	143000	165000	159000	162000	151000	133000	145000	154000	135000	117000	103000	138000	180000	124000	128000	121000	--	--
MWSHY0113	465	303	464	C21H20O12	[M+H]+	Quercetin-3-O-galactoside (Hyperin)	Flavonoids	Flavonols	482-36-0	1	706000	743000	771000	671000	3830000	4860000	4610000	3670000	6560000	6960000	6820000	5910000	590000	450000	486000	582000	3190000	2500000	2810000	C10073	--
Lmyn002435	415	253	416	C19H28O10	[M-H]-	Hydrangeifolin I	Phenolic acids	Phenolic acids	-	3	99400	113000	102000	105000	121000	160000	145000	137000	89300	128000	91500	55900	145000	103000	116000	89100	138000	108000	132000	--	--
mws1329	463	301	464	C21H20O12	[M-H]-	Quercetin-7-O-glucoside	Flavonoids	Flavonols	491-50-9	2	114000	150000	127000	131000	672000	814000	614000	818000	1210000	1230000	1280000	917000	179000	132000	126000	140000	536000	648000	510000	C12639	--
MWS20152	417	402	418	C22H26O8	[M-H]-	Syringaresinol	Lignans and Coumarins	Lignans	21453-71-4	1	19800	16400	15100	14200	8490	5880	11600	9020	11700	12000	17300	3390	363000	320000	324000	337000	90400	93200	104000	C10889	--
mws1089	421	241	422	C12H23O14P	[M-H]-	Sucrose-6-phosphate	Others	Saccharides and Alcohols	-	3	563000	490000	470000	540000	300000	300000	227000	273000	178000	156000	200000	178000	144000	167000	194000	126000	246000	327000	291000	--	--
mws2523	421	241	422	C12H23O14P	[M-H]-	Trehalose 6-phosphate	Others	Saccharides and Alcohols	4484-88-2	1	517000	547000	555000	525000	418000	423000	456000	366000	74500	51000	58700	50600	21600	12100	18700	19800	258000	232000	183000	C00689	ko00500,ko01100,ko01110
Cmln001809	422	97	423	C11H21NO10S3	[M-H]-	3-Methylsulfinylpropyl glucosinolate	Others	Glucosinolates	554-88-1	3	76800	83200	59400	57800	38000	41600	42600	49700	33900	18600	23800	18800	28000	16300	25600	32300	35100	37500	47200	C08411	--
Zmbn001522	422	97	423	C15H21NO9S2	[M-H]-	2-Phenylethyl glucosinolate	Others	Glucosinolates	499-30-9	3	107000	86200	60500	53100	47500	39800	66700	48700	8830	26100	14700	13700	19500	16400	31400	21200	32600	26800	40400	C08417	ko00966,ko01110,ko01210
Cmyp005063	425	147	424	C21H28O9	[M+H]+	Grandidentatin	Phenolic acids	Phenolic acids	15732-48-6	3	65000	63400	54400	47500	122000	153000	133000	130000	38000	45300	47100	34800	58800	61300	54300	59000	63400	62100	49600	C10463	--
pmb0864	426	285	425	C19H40NO7P	[M+H]+	LysoPE 14:0	Lipids	LPE	-	1	148000	125000	158000	164000	32300	36400	26700	32200	30000	50800	36600	26700	45600	109000	60800	26100	67300	70500	63800	--	--
Lmhp008337	426	285	425	C19H40NO7P	[M+H]+	LysoPE 14:0(2n isomer)	Lipids	LPE	-	1	18600	11800	14600	15500	7370	6410	5680	2150	1370	2280	2890	1440	4740	9390	8730	4620	8780	7290	8280	--	--
Hmxn003773	425	97	426	C14H19NO10S2	[M]-	4-Hydroxybenzyl glucosinolate (Sinalbin)	Others	Glucosinolates	19253-84-0	2	271000	302000	237000	230000	379000	385000	322000	360000	260000	347000	284000	271000	189000	241000	286000	281000	269000	267000	309000	--	--
pmf0085	427	345	426	C30H50O	[M+H]+	Cycloartenol	Terpenoids	Triterpene	469-38-5	3	30800	40000	42900	45000	46500	53000	51200	55100	53200	53000	57900	57800	55300	59200	61300	58900	23100	55800	55100	C01902	ko00100,ko01100,ko01110
MWSHY0046	465	303	464	C21H20O12	[M+H]+	Quercetin-3-O-glucoside (Isoquercitrin)	Flavonoids	Flavonols	482-35-9	1	179000	177000	160000	214000	1390000	1580000	1620000	1510000	2520000	2350000	2600000	1900000	198000	144000	153000	216000	1160000	936000	1030000	C05623	ko00944,ko01100,ko01110
pmn001587	431	269	432	C18H24O12	[M-H]-	Asperulosidic acid	Terpenoids	Monoterpenoids	25368-11-0	2	309000	320000	286000	277000	222000	244000	196000	185000	280000	313000	336000	276000	63100	57400	69000	54200	179000	226000	215000	--	--
Lmyn003028	431	269	432	C19H28O11	[M-H]-	Benzyl-β-gentiobioside	Phenolic acids	Phenolic acids	56775-64-5	2	451000	401000	397000	434000	336000	338000	354000	271000	373000	427000	439000	387000	90300	80300	76900	88700	297000	299000	283000	--	--
Lmtn002324	431	269	432	C19H28O11	[M-H]-	Benzyl-(2''-O-glucosyl)glucoside	Phenolic acids	Phenolic acids	-	2	425000	447000	496000	467000	365000	270000	321000	263000	414000	496000	454000	317000	95900	80300	96400	107000	258000	316000	339000	C17564	--
mws0856	463	301	464	C21H20O12	[M-H]-	Quercetin-4'-O-glucoside (Spiraeoside)	Flavonoids	Flavonols	20229-56-5	2	196000	215000	191000	238000	1050000	1500000	1270000	1030000	1670000	1810000	1510000	1360000	220000	170000	183000	284000	646000	949000	770000	--	--
Lmjp003044	479	317	478	C22H22O12	[M+H]+	Isorhamnetin-3-O-Glucoside*	Flavonoids	Flavonols	5041-82-7	1	26800000	26800000	27400000	27000000	12900000	14200000	13700000	15700000	8900000	10700000	10000000	7250000	2100000	1830000	2240000	2000000	11200000	11900000	12900000	--	--
Lmnn002262	434	97	435	C13H25NO9S3	[M-H]-	5-Methylthiopentyl glucosinolate (Glucoberteroin)	Others	Glucosinolates	29611-01-6	1	332000	301000	293000	296000	96800	90800	102000	74900	467000	463000	482000	639000	705000	718000	904000	874000	374000	387000	433000	C08401	ko00966,ko01110,ko01210
Hmcp002207	479	317	478	C22H22O12	[M+H]+	Isorhamnetin-7-O-glucoside (Brassicin)*	Flavonoids	Flavonols	6743-96-0	1	26700000	26800000	27100000	27000000	13200000	14200000	12900000	14300000	9570000	10500000	10200000	7530000	2330000	1840000	2310000	2120000	11600000	12800000	13400000	--	--
Lmpp003465	481	319	480	C21H20O13	[M+H]+	Myricetin-3-O-glucoside*	Flavonoids	Flavonols	19833-12-6	3	124000	96800	75200	101000	67100	68100	79100	99800	82600	67000	58200	78600	55800	49000	48400	42600	75000	69300	77100	--	--
MWSmce416	436	97	437	C12H23NO10S3	[M-H]-	Glucoraphanin	Others	Glucosinolates	21414-41-5	3	45600	34800	33600	39600	15000	27100	33000	18900	18400	38100	16900	28700	41200	42300	61800	67900	34000	30400	44700	C08419	--
Zmln001187	436	97	437	C16H23NO9S2	[M-H]-	3-Phenylpropyl Glucosinolate	Others	Glucosinolates	499-27-4	3	53700	26700	38200	35500	12300	14100	6520	10600	51300	58900	43200	63900	69600	81800	109000	74800	38200	50500	32900	C17273	--
Lmhp008440	438	297	437	C20H40NO7P	[M+H]+	LysoPE 15:1	Lipids	LPE	-	2	24100	25500	27600	31200	14800	8510	11600	10300	7460	11000	7720	5740	6090	14500	6590	5110	12900	10800	16900	--	--
Lmhp008273	438	297	437	C20H40NO7P	[M+H]+	LysoPE 15:1(2n isomer)	Lipids	LPE	-	2	30000	24200	26400	30200	16100	8810	7380	9750	7810	8200	9210	6250	6140	14100	7800	5860	13200	14200	11200	--	--
pmf0437	438	97	439	C11H21NO11S3	[M-H]-	Glucocheirolin	Others	Glucosinolates	15592-36-6	2	29100	17300	15300	21400	27800	29700	17800	31500	37200	33600	58100	30800	48200	40900	20800	37100	23500	40600	24500	C08405	--
Hmbn001971	438	97	439	C15H21NO10S2	[M-H]-	m-Methoxybenzyl glucosinolate	Others	Glucosinolates	111810-95-8	2	1060000	909000	664000	588000	496000	509000	475000	458000	216000	250000	223000	211000	41500	25800	45300	38000	314000	349000	326000	C08414	--
Hmbn001571	438	97	439	C15H21NO10S2	[M-H]-	2(R)-Hydroxy-2-Phenylethyl Glucosinolate	Others	Glucosinolates	-	3	181000	145000	109000	101000	47600	40300	43800	63700	63800	77500	56000	40600	37300	40500	42100	25600	45900	62400	65700	C17274	--
Lmhp008885	440	299	439	C20H42NO7P	[M+H]+	LysoPE 15:0(2n isomer)	Lipids	LPE	-	2	25900	8010	19400	15100	17000	11100	13000	9110	2230	3590	4980	1890	7000	7620	9450	4880	8190	11900	8470	--	--
pmb0862	440	184	439	C20H42NO7P	[M+H]+	LysoPC 12:0	Lipids	LPC	20559-18-6	3	15300	14600	15500	13900	5560	7400	2950	4870	2840	4690	3960	2100	18200	40600	28600	9600	14300	11500	8620	--	--
Lmhp009187	440	299	439	C20H42NO7P	[M+H]+	LysoPE 15:0	Lipids	LPE	-	2	191000	147000	182000	219000	82700	73400	76900	62300	33900	52500	38500	26200	57400	141000	87700	33200	76900	94100	99100	--	--
pmp001247	442	221	442	C21H32NO9+	[M]+	Feruloylcholine glucoside	Alkaloids	Phenolamine	-	1	15000	21800	21000	15100	699000	972000	1000000	752000	5010000	5700000	4840000	3580000	93200000	82000000	92500000	91600000	32300000	34300000	34300000	--	--
pmp000438	443	425	442	C30H50O2	[M+H]+	Betulin	Terpenoids	Triterpene	473-98-3	1	12400	5970	21700	20200	9450	13700	50600	49900	59300	11500	10800	145000	16200	16200	22600	27900	25900	27700	25400	C08618	--
pme1014	445	341	444	C31H40O2	[M+H]+	Menatetrenone (Vitamin K2)	Others	Vitamin	11032-49-8	3	21000	19200	28200	29000	36900	40000	41900	27400	37000	45700	31400	50500	33800	41700	37500	24200	30800	42600	37900	--	--
Lmhp007836	448	307	447	C21H38NO7P	[M+H]+	LysoPE 16:3	Lipids	LPE	-	2	13600	14000	15300	16400	4820	4570	4930	3920	12000	17700	13000	9870	114000	129000	96000	61400	30500	24800	29800	--	--
pmn001674	447	97	448	C16H20N2O9S2	[M-H]-	3-Indolylmethyl glucosinolate	Others	Glucosinolates	4356-52-9	1	1410000	1310000	1160000	1450000	177000	142000	108000	170000	20400	16800	15200	24000	42900	30200	26700	19900	337000	345000	397000	C05837	ko00380,ko00966,ko01100,ko01110,ko01210
Lmdp002969	481	319	480	C21H20O13	[M+H]+	Myricetin-3-O-galactoside*	Flavonoids	Flavonols	15648-86-9	3	118000	97300	103000	94800	51000	91000	53900	80900	70600	93800	71700	101000	42800	38300	73400	36900	70100	67400	52700	--	--
Hmcp002399	509	347	508	C23H24O13	[M+H]+	Limocitrin-3-O-glucoside	Flavonoids	Flavonols	-	3	163000	171000	168000	160000	96900	141000	115000	134000	80800	82900	96500	64300	56200	47700	64400	58700	106000	97700	85600	--	--
Li512111	519	315	520	C24H24O13	[M-H]-	Isorhamnetin-3-O-(6''-acetylglucoside)	Flavonoids	Flavonols	-	3	345000	327000	350000	302000	134000	126000	102000	93400	60000	67000	85900	57200	32600	30000	44600	27400	80500	127000	99100	--	--
Zmhp006502	549	301	548	C25H24O14	[M+H]+	Kaempferide-3-O-(6''-malonyl)glucoside	Flavonoids	Flavonols	-	1	1010000	929000	1100000	985000	515000	580000	584000	516000	239000	238000	231000	195000	282000	270000	302000	325000	426000	448000	458000	--	--
HJAP064	565	317	564	C25H24O15	[M+H]+	Isorhamnetin-3-O-(6''-malonylglucoside)	Flavonoids	Flavonols	-	3	780000	780000	827000	704000	229000	279000	273000	247000	145000	200000	158000	149000	80000	73500	94900	89900	279000	286000	283000	--	--
Hmcp001858	565	287	564	C26H28O14	[M+H]+	Kaempferol-3-O-arabinoside-7-O-rhamnoside	Flavonoids	Flavonols	-	2	219000	297000	209000	206000	313000	331000	255000	285000	232000	211000	204000	180000	226000	75900	78000	66900	176000	167000	160000	--	--
MWSHY0201	579	287	578	C27H30O14	[M+H]+	Kaempferol-3,7-O-dirhamnoside (Kaempferitrin)	Flavonoids	Flavonols	482-38-2	2	288000	286000	302000	296000	219000	204000	233000	221000	94600	96700	180000	110000	24900	10900	19500	12400	155000	130000	142000	C16981	--
Cmln000620	450	97	450	C13H24NO10S3-	[M]-	3-Hydroxy-5-(methylthio)pentyl Glucosinolate	Others	Glucosinolates	-	3	466000	393000	432000	413000	418000	348000	281000	278000	188000	195000	203000	179000	197000	183000	238000	217000	260000	254000	276000	--	--
HJAP148	581	287	580	C26H28O15	[M+H]+	Kaempferol-3-O-sambubioside	Flavonoids	Flavonols	27661-51-4	3	31900	25800	46700	33000	24200	33600	22000	20900	22600	44500	28500	18300	33600	16600	23900	24500	27700	18900	26000	--	--
Hmcp001769	581	303	580	C26H28O15	[M+H]+	Quercetin-3-O-rhamnosyl(1→2)arabinoside	Flavonoids	Flavonols	-	3	68000	68100	56300	70700	29500	31500	37100	51200	30200	29700	31000	31500	26500	7080	6490	1200	41000	35500	34800	--	--
Lmsn002815	593	285	594	C27H30O15	[M-H]-	Kaempferol-3-O-rutinoside(Nicotiflorin)	Flavonoids	Flavonols	17650-84-9	3	184000	189000	137000	153000	61200	158000	61100	49100	53300	66000	73000	52400	44000	10400	13100	21400	85500	125000	80700	C21833	ko00944,ko01110
MWSHY0061	595	287	594	C27H30O15	[M+H]+	Kaempferol-3-O-neohesperidoside	Flavonoids	Flavonols	32602-81-6	2	1020000	1180000	1090000	1120000	310000	1040000	343000	381000	420000	438000	620000	338000	309000	92200	82100	118000	546000	531000	560000	--	--
Lmjp002596	597	303	596	C26H28O16	[M+H]+	Quercetin-3-O-sambubioside*	Flavonoids	Flavonols	83048-35-5	2	28300	22200	27200	22800	24900	45400	50200	36700	31500	35900	40300	36700	30400	34200	34500	29700	28100	29500	39300	C12637	ko00944
MWSmce674	451	89.1	450	C31H46O2	[M+H]+	Phylloquinone (Vitamin K1)	Others	Vitamin	84-80-0	2	13200	12700	13700	12200	12000	13200	16200	16900	14100	11400	14700	17000	15500	15700	15700	12800	11900	15400	15700	--	--
Hmbn001987	450	97	451	C13H25NO10S3	[M-H]-	5-Methylsulfinylpentyl glucosinolate	Others	Glucosinolates	499-37-6	3	453000	402000	272000	292000	117000	106000	119000	130000	234000	323000	480000	275000	890000	770000	966000	974000	294000	350000	345000	C08400	--
Lmhp008763	452	311	451	C21H42NO7P	[M+H]+	LysoPE 16:1(2n isomer)	Lipids	LPE	-	1	572000	489000	564000	645000	119000	119000	130000	130000	121000	153000	131000	88300	153000	186000	160000	105000	231000	238000	233000	--	--
Lmhp009034	452	311	451	C21H42NO7P	[M+H]+	LysoPE 16:1	Lipids	LPE	-	1	504000	387000	467000	552000	131000	103000	109000	84300	26400	27300	22900	21300	29300	113000	79200	22000	141000	144000	163000	--	--
Lmtp004044	597	303	596	C26H28O16	[M+H]+	Quercetin-3-O-apiosyl(1→2)galactoside*	Flavonoids	Flavonols	-	2	22100	14000	33200	13400	30700	51600	41600	38700	33800	33300	47700	22100	44200	29600	27100	35700	24900	35500	30400	--	--
MWSHY0067	611	303	610	C27H30O16	[M+H]+	Quercetin-3-O-rutinoside (Rutin)	Flavonoids	Flavonols	153-18-4	1	1580000	1670000	1620000	1620000	3710000	5670000	5250000	3810000	3900000	4360000	4330000	2900000	3410000	2800000	2810000	3040000	3350000	2910000	3090000	C05625	ko00944,ko01100,ko01110
pmb0876	454	313	453	C21H44NO7P	[M+H]+	LysoPE 16:0	Lipids	LPE	53862-35-4	1	9240000	6760000	8730000	11000000	4910000	4560000	4470000	5070000	3230000	4250000	3600000	2940000	6440000	17900000	9960000	4250000	5800000	7170000	7200000	--	--
pmd0160	454	313	453	C21H44NO7P	[M+H]+	LysoPE 16:0(2n isomer)	Lipids	LPE	-	1	1170000	752000	1030000	1190000	758000	787000	671000	759000	201000	254000	214000	172000	312000	739000	414000	185000	601000	658000	677000	--	--
Lmyn004187	453	301	454	C21H10O12	[M-H]-	Flavogallonic Acid Dilactone	Phenolic acids	Phenolic acids	103744-88-3	3	7980	3730	6340	4210	210000	270000	271000	230000	132000	142000	148000	137000	131000	133000	115000	104000	77600	114000	151000	--	--
Lmzn006829	453	453	454	C30H46O3	[M-H]-	3-Ketoursolic acid	Terpenoids	Triterpene	-	3	8330	6220	8040	12100	4670	5860	8460	4670	2790	3230	2530	2320	28800	32400	29500	12700	9460	10300	15000	--	--
MWSmce134	453	453	454	C30H46O3	[M-H]-	Betulonic acid	Terpenoids	Triterpene	4481-62-3	3	19200	23000	21700	24100	16800	15200	14900	15300	14300	18500	15400	15900	64100	63900	66800	33000	19100	25100	24800	--	--
Lmqn012798	453	453	454	C30H46O3	[M-H]-	Urs-12(13)-en-3-one-28-oic acid	Terpenoids	Triterpene	-	3	22800	19300	22000	26700	17600	18900	17700	14400	16300	22200	14800	15000	66900	65700	64400	38700	17200	23100	27100	--	--
MWS5083	455	97	456	C17H21N4O9P	[M-H]-	Flavin Single Nucleotide(FMN)	Nucleotides and derivatives	Nucleotides and derivatives	6184-17-4	3	38800	59800	46500	45000	27900	24700	18900	30400	9550	16500	23900	14700	6850	7170	5810	4460	33100	28900	24600	C00061	ko00190,ko00740,ko01100,ko01110
mws4053	455	455	456	C30H48O3	[M-H]-	Ursolic acid	Terpenoids	Triterpene	77-52-1	3	15700	18500	11800	13500	14000	14100	14000	11300	11400	14500	7850	10200	19600	12500	16600	14300	10600	14700	11700	C08988	--
MWSmce052	455	455	456	C30H48O3	[M-H]-	3-Epiursolic acid	Terpenoids	Triterpene	989-30-0	3	10300	12000	7070	7940	7540	9580	9170	7610	6410	6580	6320	4770	12500	15400	17400	8200	7870	8370	8470	--	--
pmn001700	455	455	456	C30H48O3	[M-H]-	24,30-Dihydroxy-12(13)-enolupinol	Terpenoids	Triterpene	-	3	1620000	1580000	1360000	1300000	805000	746000	893000	663000	636000	825000	626000	590000	1270000	1540000	1440000	858000	838000	979000	1350000	--	--
mws1389	455	407	456	C30H48O3	[M-H]-	Oleanolic acid	Terpenoids	Triterpene	508-02-1	2	24300	21800	14500	18700	5950	4900	6130	7240	2910	3730	1790	3950	8150	4130	5390	6020	7740	6930	10900	C17148	--
HJN110	455	455	456	C30H48O3	[M-H]-	Betulinic acid	Terpenoids	Triterpene	472-15-1	3	44000	46900	36800	42400	34500	31300	35000	32700	25300	31200	29900	30300	59300	51600	57200	43100	29200	36900	46100	C08619	--
pmb2654	460	118	461	C19H27NO12	[M-H]-	Anthranilate-1-O-Sophoroside	Phenolic acids	Phenolic acids	-	3	4660000	6070000	5720000	4030000	5220000	6420000	5750000	3890000	5280000	5530000	3820000	1980000	282000	295000	294000	271000	3180000	3340000	2550000	--	--
Zmlp005019	463	331	462	C21H18O12	[M+H]+	3,3'-O-Dimethylellagic Acid-4'-O-arabinoside	Tannins	Tannin	-	3	15700	10400	15800	8130	20200	19100	11300	14900	17300	14800	10400	8680	13500	18000	12300	16400	9030	8900	8830	--	--
Lmsn005122	461	169	462	C22H22O11	[M-H]-	1-O-Galloyl-6-O-Cinnamoyl-β-D-glucose	Phenolic acids	Phenolic acids	115746-69-5	3	314000	442000	437000	418000	221000	281000	239000	241000	179000	159000	185000	157000	8140	2640	2900	6850	124000	166000	209000	--	--
pmb0711	611	303	610	C27H30O16	[M+H]+	Quercetin-7-O-rutinoside	Flavonoids	Flavonols	147714-62-3	3	1440000	1730000	1440000	1470000	3400000	5160000	4480000	3310000	3610000	3450000	3770000	2640000	3100000	2140000	2330000	2810000	2780000	2600000	2630000	--	--
Lmbp002592	611	287	610	C27H30O16	[M+H]+	Kaempferol-3,7-di-O-glucoside	Flavonoids	Flavonols	-	3	1870000	2150000	2080000	2010000	2040000	1960000	1850000	1840000	1370000	1290000	1490000	1120000	623000	527000	572000	506000	1360000	1250000	1350000	--	--
Lmjp002461	611	303	610	C27H30O16	[M+H]+	Quercetin-3-O-neohesperidoside	Flavonoids	Flavonols	117611-67-3	1	523000	465000	456000	533000	1080000	1210000	1210000	1130000	1560000	1450000	1570000	1410000	1230000	1040000	1040000	1160000	1100000	918000	1080000	--	--
MWSHY0064	625	317	624	C28H32O16	[M+H]+	Isorhamnetin-3-O-neohespeidoside	Flavonoids	Flavonols	55033-90-4	1	23500000	24700000	23600000	24100000	20000000	22500000	21600000	19800000	15300000	15800000	15000000	11800000	12300000	8830000	9700000	9480000	15300000	16200000	15600000	--	--
MWSHY0135	625	317	624	C28H32O16	[M+H]+	Isorhamnetin-3-O-rutinoside (Narcissin)	Flavonoids	Flavonols	604-80-8	2	23800000	24200000	25900000	24100000	18200000	21900000	20900000	18300000	14900000	15400000	15600000	11700000	11000000	9370000	8300000	8600000	15800000	17400000	15200000	--	--
Zmbn000848	463	97	464	C16H20N2O10S2	[M-H]-	4-Hydroxy-3-indolylmethyl glucosinolate	Others	Glucosinolates	83327-20-2	1	15300000	16000000	13100000	13200000	2530000	3080000	2610000	2500000	158000	119000	210000	173000	31100	23800	24000	13300	3440000	3460000	3550000	C08422	--
Lmtp003677	627	303	626	C27H30O17	[M+H]+	Quercetin-3-O-sophoroside (Baimaside)	Flavonoids	Flavonols	18609-17-1	3	40400	48200	70800	74700	60900	99600	80700	78800	104000	87600	90500	92600	34300	56200	41400	61400	37600	54200	49400	C12667	ko00944
pmp000596	627	465	626	C27H30O17	[M+H]+	Quercetin-3-O-(2''-O-galactosyl)glucoside	Flavonoids	Flavonols	56782-99-1	3	264000	265000	371000	277000	315000	376000	268000	240000	163000	169000	204000	158000	68300	43600	80500	66300	205000	180000	206000	--	--
Zmcp002666	627	303	626	C27H30O17	[M+H]+	Quercetin-3,7-Di-O-glucoside	Flavonoids	Flavonols	-	3	64200	54600	52900	65000	120000	120000	102000	107000	99900	109000	152000	96400	141000	122000	119000	83400	103000	92900	75200	--	--
Hmcp001578	641	479	640	C28H32O17	[M+H]+	Isorhamnetin-3,7-O-diglucoside	Flavonoids	Flavonols	6758-51-6	1	13800000	13700000	14700000	13900000	4440000	4100000	4040000	3990000	2490000	2500000	2660000	2080000	1520000	1360000	1550000	1450000	5090000	4910000	4940000	--	--
Lmsp003252	641	317	640	C28H32O17	[M+H]+	Isorhamnetin-3-O-sophoroside	Flavonoids	Flavonols	-	1	23700000	26000000	23100000	25100000	9230000	8830000	9110000	8210000	4580000	5010000	5460000	4180000	2990000	2940000	3580000	2860000	9160000	9870000	9360000	--	--
Lmhp009464	466	325	465	C22H44NO7P	[M+H]+	LysoPE 17:1(2n isomer)	Lipids	LPE	-	2	66900	64000	65700	84700	13200	18700	16900	17200	21500	35500	21100	14400	51100	67900	53900	36600	36000	40500	35000	--	--
Lmhp009769	466	325	465	C22H44NO7P	[M+H]+	LysoPE 17:1	Lipids	LPE	-	2	47700	34600	38500	53600	20300	16900	20400	18000	7260	11300	8980	4170	28900	67200	34800	13100	21000	30000	29800	--	--
Hmcp001629	697	449	696	C30H32O19	[M+H]+	Kaempferol-3-O-(6''-Malonyl)glucoside-7-O-Glucoside	Flavonoids	Flavonols	-	3	21000	23900	10000	15700	7460	3670	2110	3740	3670	2660	3690	3680	2800	7770	2100	1600	6320	6260	8480	--	--
pmd0130	468	184	467	C22H46NO7P	[M+H]+	LysoPC 14:0	Lipids	LPC	20559-16-4	1	55900	40200	37900	38200	22200	19800	16900	17600	12100	13500	7940	5320	25500	27500	29500	13300	34000	24800	17100	--	--
Lmhp010162	468	327	467	C22H46NO7P	[M+H]+	LysoPE 17:0	Lipids	LPE	-	3	6560	4220	10400	10500	6110	7060	5800	8000	2750	3020	3420	2750	6520	15000	7970	4650	6130	5850	6540	--	--
Hmjn008136	469	469	470	C30H46O4	[M-H]-	Camaldulenic acid	Terpenoids	Triterpene	71850-15-2	3	74200	85000	68800	73300	57100	50600	53300	45500	16600	15300	12200	14400	8930	11900	11800	4040	45200	35800	37100	--	--
pmp001246	472	251	472	C22H34NO10+	[M]+	Sinapine-4-O-Glucoside	Alkaloids	Phenolamine	-	1	28400	36300	25400	26000	61700	90100	131000	71800	1120000	1460000	1210000	1190000	11700000	10000000	11800000	10900000	2950000	3120000	3070000	--	--
Lmzn006284	471	471	472	C30H48O4	[M-H]-	2α-Hydroxyursolic acid	Terpenoids	Triterpene	-	3	1810000	1900000	2140000	2210000	197000	105000	163000	124000	140000	240000	196000	231000	98900	59000	77200	96600	603000	721000	643000	--	--
mws1610	471	471	472	C30H48O4	[M-H]-	Maslinic acid*	Terpenoids	Triterpene	4373-41-5	3	37000	26500	35800	38500	17400	24800	25000	19100	8780	11100	9400	20000	4840	8450	5900	10900	21000	20400	22200	C16939	--
Lmzn006169	471	471	472	C30H48O4	[M-H]-	Pomolic acid	Terpenoids	Triterpene	13849-91-7	2	451000	572000	579000	568000	55400	39400	53400	51100	30200	55500	39200	32900	22400	13800	19100	8740	167000	168000	189000	--	--
Smpn011792	471	471	472	C30H48O4	[M-H]-	2,3-dihydroxy-12-ursen-28-oic acid	Terpenoids	Triterpene	-	2	13400	10600	17700	17600	9970	17700	9820	6930	5980	11000	9540	10900	10700	6820	9590	11500	12600	13000	11300	--	--
pmn001706	471	471	472	C30H48O4	[M-H]-	2-Hydroxyoleanolic acid	Terpenoids	Triterpene	26707-60-8	3	787000	892000	782000	892000	72100	53400	45000	49100	70500	125000	108000	170000	62600	49300	32800	74900	207000	267000	246000	--	--
Hmbn005207	471	471	472	C30H48O4	[M-H]-	Hederagenin	Terpenoids	Triterpene	465-99-6	2	13600	10600	17900	13600	8730	15100	8010	7470	7630	10700	14200	8790	10700	5850	4970	11900	11900	10800	11500	--	--
Zmpn008194	471	471	472	C30H48O4	[M-H]-	Corosolic acid*	Terpenoids	Triterpene	4547-24-4	2	14400	13600	11600	12000	8280	12300	9760	8210	8410	8250	8920	11800	10900	7620	5930	9730	8300	11200	11300	--	--
Lmzn106284	471	471	472	C30H48O4	[M-H]-	Alphitolic acid	Terpenoids	Triterpene	19533-92-7	3	748000	812000	790000	830000	58200	53000	42400	45700	85500	131000	94400	190000	46100	37100	37800	68700	230000	259000	233000	C16912	--
pmb1912	474	327	473	C20H23N7O7	[M+H]+	10-Formyltetrahydrofolic Acid	Alkaloids	Alkaloids	2800-34-2	2	8250000	6850000	8420000	7650000	42700000	46000000	46800000	43600000	47100000	45800000	38500000	46000000	42400000	37000000	38300000	41000000	36100000	32400000	35700000	C00234	ko00670,ko00970,ko01100,ko01200
Lmmp002914	474	222	473	C25H35N3O6	[M+H]+	Bis(Dihydrocaffeoyl)spermidine	Alkaloids	Phenolamine	-	3	386000	343000	412000	345000	583000	502000	409000	444000	410000	463000	474000	373000	242000	195000	289000	236000	313000	359000	318000	--	--
Lmhp008589	476	335	475	C23H42NO7P	[M+H]+	LysoPE 18:3(2n isomer)	Lipids	LPE	-	1	4810000	4310000	4700000	5400000	1740000	1560000	1570000	1700000	3930000	6370000	4670000	3180000	1840000	2420000	1940000	1160000	2810000	2990000	3110000	--	--
Lmhp008801	476	335	475	C23H42NO7P	[M+H]+	LysoPE 18:3	Lipids	LPE	-	1	1650000	1430000	1670000	1910000	1140000	1170000	1060000	1160000	423000	746000	437000	338000	364000	866000	532000	179000	793000	954000	944000	--	--
pmb0881	478	337	477	C23H44NO7P	[M+H]+	LysoPE 18:2	Lipids	LPE	-	2	6910000	5080000	6270000	7420000	4870000	4950000	4390000	4650000	3130000	4090000	2720000	2450000	8910000	20500000	13300000	4410000	5770000	6620000	6420000	--	--
pmb0874	478	337	477	C23H44NO7P	[M+H]+	LysoPE 18:2(2n isomer)	Lipids	LPE	-	1	35700000	31600000	33400000	40400000	16200000	15400000	15800000	16800000	36900000	53000000	38900000	32200000	48200000	55600000	50700000	35700000	31000000	34500000	34800000	--	--
pmn001675	477	97	478	C17H22N2O10S2	[M-H]-	4-Methoxyglucobrassicin*	Others	Glucosinolates	83327-21-3	1	4490000	4770000	3630000	3880000	2450000	2760000	2910000	2520000	633000	768000	597000	614000	456000	388000	422000	526000	1620000	1650000	1950000	C08423	--
Lmdn001332	477	97	478	C17H22N2O10S2	[M-H]-	1-Methoxy-3-indolylmethyl glucosinolate*	Others	Glucosinolates	5187-84-8	1	4290000	4320000	3710000	3900000	2440000	2860000	2990000	2690000	684000	757000	599000	662000	435000	414000	454000	541000	1640000	1620000	1940000	C08424	--
Hmcp001947	711	317	710	C31H34O19	[M+H]+	Isorhamnetin-3-O-(6''-malonylglucoside)-7-O-rhamnoside	Flavonoids	Flavonols	-	3	247000	200000	227000	216000	96200	106000	92800	78400	52600	64300	62200	43300	45400	38400	52300	41400	61500	104000	108000	--	--
Hmcp001658	727	479	726	C31H34O20	[M+H]+	Isorhamnetin-3-O-(6''-malonylglucoside)-7-O-glucoside	Flavonoids	Flavonols	-	3	327000	347000	371000	398000	125000	118000	94900	75200	38900	51100	62500	59300	43700	38200	44100	45300	123000	119000	119000	--	--
Xmyp004678	727	287	726	C32H38O19	[M+H]+	Kaempferol-3-O-(2-O-Xylosyl-6-O-Rhamnosyl)Glucoside	Flavonoids	Flavonols	-	3	33100	19200	14000	41700	29100	28900	41900	28000	48800	41800	35700	50000	77900	52300	38000	56200	23000	36000	43000	--	--
Cmrp003675	479	163	478	C23H26O11	[M+H]+	Plantainoside A	Phenolic acids	Phenolic acids	-	2	87000	71100	52700	78100	54700	73000	72700	54900	47200	45700	60100	49900	72800	77100	66400	81300	60600	82800	78900	--	--
Lmsp003881	741	287	740	C33H40O19	[M+H]+	Kaempferol-3-O-rutinoside-7-O-rhamnoside	Flavonoids	Flavonols	-	3	307000	413000	289000	365000	228000	255000	202000	168000	170000	170000	229000	166000	160000	103000	85500	106000	200000	180000	190000	--	--
mws0289	480	339	479	C23H46NO7P	[M+H]+	LysoPE 18:1	Lipids	LPE	89576-29-4	1	2220000	1590000	2100000	2680000	1280000	1110000	1090000	1100000	668000	825000	653000	542000	2040000	6750000	3580000	1110000	1450000	1830000	1660000	--	--
pmb2260	480	184	479	C23H46NO7P	[M+H]+	LysoPC 15:1	Lipids	LPC	-	2	90100	81100	89300	88000	33000	27900	29500	32600	28100	33600	35200	19500	26300	54100	27200	17700	46500	46600	42300	--	--
pmb0856	480	339	479	C23H46NO7P	[M+H]+	LysoPE 18:1(2n isomer)	Lipids	LPE	-	1	4480000	3900000	4490000	5340000	1340000	1120000	1190000	1090000	1650000	2340000	1620000	1390000	2400000	3160000	2810000	1730000	2140000	2540000	2550000	--	--
Xmyp004945	757	287	756	C33H40O20	[M+H]+	Kaempferol-3-O-(6''-Rhamnosyl-2''-Glucosyl)Glucoside (Camelliaside A)	Flavonoids	Flavonols	135095-52-2	2	3220000	3200000	3030000	2920000	1500000	1530000	1390000	1370000	898000	752000	981000	829000	981000	956000	968000	902000	1330000	1600000	1630000	--	--
pmp001105	757	287	756	C33H40O20	[M+H]+	Kaempferol-3-O-neohesperidoside-7-O-glucoside	Flavonoids	Flavonols	-	3	433000	528000	407000	432000	438000	444000	465000	391000	334000	367000	382000	320000	325000	218000	238000	289000	346000	354000	359000	--	--
Lmsp003161	757	287	756	C33H40O20	[M+H]+	Kaempferol-3-O-sophoroside-7-O-rhamnoside	Flavonoids	Flavonols	-	2	401000	518000	323000	425000	398000	389000	351000	344000	305000	315000	359000	279000	290000	234000	198000	245000	301000	276000	289000	--	--
Zmln001304	480	97	481	C14H27NO11S3	[M-H]-	6-(Methylsulfonyl)Hexyl Glucosinolate	Others	Glucosinolates	74542-18-0	2	56200	55900	45900	57200	37400	38700	37700	30700	12500	7910	8370	3560	6450	6720	4610	6910	20800	27000	21300	--	--
pmb0883	482	341	481	C23H48NO7P	[M+H]+	LysoPE 18:0	Lipids	LPE	69747-55-3	3	44400	30000	40300	67800	67600	75900	61300	78100	91900	122000	86700	92200	364000	1030000	496000	215000	150000	213000	237000	--	--
pmb2319	482	184	481	C23H48NO7P	[M+H]+	LysoPC 15:0	Lipids	LPC	108273-89-8	1	45000	27700	32900	41800	32000	26800	30700	25500	6020	12600	5470	7160	24400	39700	21700	14000	19200	22600	24100	--	--
Lmhp009129	482	184	481	C23H48NO7P	[M+H]+	LysoPC 15:0(2n isomer)	Lipids	LPC	-	2	55100	30100	51400	57400	40400	38600	44400	28900	12100	22300	15300	10300	29200	53100	37600	21600	23200	26400	27300	--	--
pmb0880	482	341	481	C23H48NO7P	[M+H]+	LysoPE 18:0(2n isomer)	Lipids	LPE	-	2	23200	21400	28400	33300	9010	6470	4900	7130	8450	13100	10600	7700	15600	19600	18100	11300	9830	12200	16600	--	--
Hmyn007081	481	245	482	C22H43O9P	[M-H]-	LysoPG 16:1	Lipids	Glycerol ester	-	3	1210	1030	1580	2420	1590	1580	1400	1210	4090	7040	5610	4470	2620	2460	3800	3370	2490	2290	3930	--	--
Hmyn007168	483	255	484	C22H45O9P	[M-H]-	LysoPG 16:0	Lipids	Glycerol ester	-	3	732000	602000	743000	840000	571000	504000	496000	519000	371000	488000	387000	373000	305000	1050000	437000	232000	518000	531000	706000	--	--
MWSmce613	489	264	488	C14H26N4O11P2	[M+H]+	Citicoline	Nucleotides and derivatives	Nucleotides and derivatives	987-78-0	3	28600	30200	28400	17200	9630	10000	10900	17300	43500	33200	37300	51200	92000	88200	61200	74200	25500	31200	25100	C00307	ko00564,ko01100
Lmtp004915	491	329	490	C24H26O11	[M+H]+	3,5-Dihydroxy-3',4'-diacetoxylstilbene-3-O-glucoside	Others	Stilbene	-	2	32400	29600	29700	28500	26300	19400	25600	20400	32700	25600	39000	31600	12300	7570	10100	19400	29100	25100	24400	--	--
pma1303	492	184	491	C24H46NO7P	[M+H]+	LysoPC 16:2	Lipids	LPC	-	3	111000	101000	111000	106000	105000	94500	91700	89100	62200	82600	55200	40400	144000	299000	189000	77600	110000	109000	91100	--	--
pmb0863	492	184	491	C24H46NO7P	[M+H]+	LysoPC 16:2(2n isomer)	Lipids	LPC	-	1	141000	130000	164000	127000	162000	152000	157000	152000	126000	186000	135000	92200	1050000	1600000	1220000	715000	354000	346000	327000	--	--
Lmpp003268	757	287	756	C33H40O20	[M+H]+	Kaempferol-3-O-rutinoside-7-O-glucoside	Flavonoids	Flavonols	-	2	1830000	1830000	1980000	1970000	933000	1060000	904000	930000	671000	672000	630000	664000	716000	583000	620000	624000	967000	931000	964000	--	--
Lmhp008833	494	184	493	C24H48NO7P	[M+H]+	LysoPC 16:1(2n isomer)	Lipids	LPC	-	1	2460000	1990000	2360000	2380000	794000	772000	809000	675000	290000	419000	340000	218000	739000	1200000	927000	481000	1020000	981000	1010000	--	--
pmp001270	494	184	493	C24H48NO7P	[M+H]+	LysoPC 16:1	Lipids	LPC	76790-27-7	1	1270000	982000	1170000	1290000	445000	484000	424000	370000	88500	149000	161000	82100	141000	545000	199000	180000	418000	480000	378000	--	--
Lmnn003192	494	97	494	C18H24NO11S2	[M]-	4-Benzoyloxybutylglucosinolate	Others	Glucosinolates	-	3	4010000	4570000	4400000	4090000	6560000	7360000	6870000	5510000	5230000	6820000	5550000	5340000	7590000	6780000	7540000	7680000	5370000	5400000	5610000	--	--
Lmsn002937	493	169	494	C22H22O13	[M-H]-	1-O-Caffeoyl-6-O-galloyl-β-D-glucose	Phenolic acids	Phenolic acids	-	3	25800	42500	21700	33800	30500	46400	43000	29200	34300	41600	26400	43800	62000	45900	60900	59000	31400	48700	39800	--	--
pmd0132	496	184	495	C24H50NO7P	[M+H]+	LysoPC 16:0(2n isomer)	Lipids	LPC	-	1	2920000	1990000	2540000	2550000	2020000	2170000	1800000	1730000	665000	825000	667000	533000	1410000	1200000	1740000	1140000	2180000	1550000	1420000	--	--
pmb0855	496	184	495	C24H50NO7P	[M+H]+	LysoPC 16:0	Lipids	LPC	17364-16-8	1	33200000	24900000	32900000	35100000	20500000	20500000	17400000	18700000	10800000	14100000	11400000	8690000	20700000	46400000	29200000	13600000	23800000	21700000	20500000	--	--
pmb3064	499	163	500	C22H28O13	[M-H]-	3-O-p-Coumaroylquinic acid-O-glucoside	Phenolic acids	Phenolic acids	-	3	1130	3280	1800	1120	24200	29300	19200	25200	169000	119000	106000	156000	19700	8770	19800	9190	96700	75600	85600	--	--
Lmhp009349	502	361	501	C25H44NO7P	[M+H]+	LysoPE 20:4(2n isomer)	Lipids	LPE	-	3	6200	4530	5020	7180	4020	3200	2990	2280	5990	7830	4090	5170	6980	10500	8470	6860	5080	9460	11300	--	--
Lmhp009802	504	363	503	C25H46NO7P	[M+H]+	LysoPE 20:3(2n isomer)	Lipids	LPE	-	3	2380	976	1700	2710	2800	3060	1970	3770	14000	21600	11200	11200	58300	91200	67900	44100	17300	18500	20300	--	--
HJAP127	757	303	756	C33H40O20	[M+H]+	Quercetin-3-O-(2''-O-Rhamnosyl)rutinoside	Flavonoids	Flavonols	55696-57-6	3	12800	18800	10500	7280	10000	6610	5050	10100	7140	6050	15500	3300	1660	3910	9800	5010	6590	4390	6640	--	--
Lmsn002288	503	341	504	C21H28O14	[M-H]-	1-O-Caffeoyl-(6-O-glucosyl)-β-D-glucose	Phenolic acids	Phenolic acids	-	1	83500	83500	92300	88300	185000	128000	182000	115000	168000	148000	154000	136000	2840000	2980000	3640000	2710000	609000	484000	698000	--	--
mws1589	503	179	504	C18H32O16	[M-H]-	D-Panose*	Others	Saccharides and Alcohols	33401-87-5	2	134000	176000	114000	194000	321000	368000	507000	383000	633000	1240000	1220000	526000	158000	166000	179000	192000	275000	327000	313000	C00713	--
pme2125	503	179	504	C18H32O16	[M-H]-	Raffinose*	Others	Saccharides and Alcohols	512-69-6	3	505000	418000	388000	503000	2310000	1530000	1570000	1050000	3430000	4810000	3600000	1960000	585000	567000	600000	553000	1220000	1350000	1240000	C00492	ko00052,ko01100,ko02010
MWSmce486	503	383	504	C18H32O16	[M-H]-	Manninotriose	Others	Saccharides and Alcohols	13382-86-0	3	12900	11100	12100	9120	10700	10900	16000	15500	12900	13700	9840	15100	20400	17900	27400	20600	10200	18200	8210	C05404	ko00052,ko01100
MWS0442	527	365	504	C18H32O16	[M+Na]+	Maltotriose	Others	Saccharides and Alcohols	1109-28-0	3	351000	395000	428000	475000	426000	681000	522000	463000	773000	595000	629000	869000	329000	461000	364000	342000	392000	600000	639000	C01835	ko02010
pme0500	503	323	504	C18H32O16	[M-H]-	D-Melezitose	Others	Saccharides and Alcohols	597-12-6	2	273000	241000	266000	289000	197000	279000	522000	344000	285000	471000	608000	250000	358000	419000	432000	392000	318000	410000	318000	C08243	--
Hmqp000191	505	127	504	C18H32O16	[M+H]+	Planteose	Others	Saccharides and Alcohols	470-57-5	3	14300	38000	36500	20500	14200	42300	31700	27300	33000	13300	23700	29000	47700	50500	35700	36600	29600	52000	44400	C03848	--
Lmhp008718	506	184	505	C25H48NO7P	[M+H]+	LysoPC 17:2	Lipids	LPC	-	1	50300	53200	49900	70400	68100	67800	59100	75200	134000	214000	140000	98800	346000	532000	396000	211000	135000	153000	136000	--	--
Lmhp010757	506	365	505	C25H48NO7P	[M+H]+	LysoPE 20:2	Lipids	LPE	-	1	10500	8850	12600	16000	13600	9480	13300	17700	13700	21700	12700	13200	87500	294000	115000	41900	36000	37800	42300	--	--
Lmhp010514	506	365	505	C25H48NO7P	[M+H]+	LysoPE 20:2(2n isomer)	Lipids	LPE	-	1	7900	6860	9240	10200	8910	5110	8150	5990	16900	25700	16000	12000	78300	107000	69800	47300	19200	27900	24200	--	--
Lmhp009590	508	184	507	C25H50NO7P	[M+H]+	LysoPC 17:1	Lipids	LPC	-	2	136000	108000	131000	138000	48800	65800	57800	53000	46000	49400	41100	30500	115000	276000	163000	68400	74500	95600	68000	--	--
Hmxn003549	507	476	508	C18H24N2O11S2	[M-H]-	1,4-Dimethoxyglucobrassicin	Others	Glucosinolates	-	3	8210	13000	10100	15200	20400	13700	14200	14000	7240	10500	8140	5310	9680	2840	1940	4360	3860	7960	6210	--	--
HJAP128	771	317	770	C34H42O20	[M+H]+	Isorhamnetin-3-O-rutinoside-7-O-rhamnoside	Flavonoids	Flavonols	-	3	62200	53800	55700	62400	70500	60900	77300	48600	55600	59200	74900	57500	58400	65100	58100	67500	49100	62900	60700	--	--
Lmsp002982	773	303	772	C33H40O21	[M+H]+	Quercetin-3-O-sophoroside-7-O-rhamnoside	Flavonoids	Flavonols	-	2	163000	163000	131000	156000	117000	140000	118000	116000	72200	101000	84300	82900	50300	54300	40000	48800	83800	90100	79300	--	--
Lmhp010515	510	184	509	C25H52NO7P	[M+H]+	LysoPC 17:0(2n isomer)	Lipids	LPC	-	2	54100	21700	52000	40400	32300	43500	27800	27400	11100	20500	13800	9660	33500	61700	43600	21700	27400	30100	25700	--	--
pmb2406	510	184	509	C25H52NO7P	[M+H]+	LysoPC 17:0	Lipids	LPC	50930-23-9	1	35500	23300	32700	30300	27400	25400	24400	22500	7970	11700	7840	7120	35600	52600	35300	25700	18200	19500	18900	--	--
Lmhp009526	515	261	514	C27H46O9	[M+H]+	2-α-Linolenoyl-glycerol-1-O-glucoside	Lipids	Glycerol ester	-	1	29600	30600	43600	54500	27900	30900	26500	23600	21800	26500	27100	19000	2670	3990	6350	3650	22800	25700	26500	--	--
Lmhp009773	515	261	514	C27H46O9	[M+H]+	1-α-Linolenoyl-glycerol-3-O-glucoside	Lipids	Glycerol ester	-	1	42300	31200	63200	59800	44300	45100	30500	35400	12000	16500	19000	10800	4600	5640	4560	3580	25500	29600	32800	--	--
Li512115	515	353	516	C25H24O12	[M-H]-	Isochlorogenic acid B*	Phenolic acids	Phenolic acids	14534-61-3	3	20100	20000	22100	21000	14700	14300	15600	12200	156000	107000	119000	99800	5690	4750	2370	6410	32000	37100	38500	C10468	--
pmn001382	515	353	516	C25H24O12	[M-H]-	Isochlorogenic acid A	Phenolic acids	Phenolic acids	2450-53-5	3	13900	22900	8190	7690	8200	9960	8380	8370	9880	21700	11800	15600	7700	4020	11700	8170	10700	5170	8100	--	--
pmn001384	515	353	516	C25H24O12	[M-H]-	Isochlorogenic acid C*	Phenolic acids	Phenolic acids	57378-72-0	3	16000	30300	16400	17100	18900	18800	7840	11000	112000	120000	85500	77000	5260	7540	2900	11200	35200	44500	39000	--	--
pmb0865	518	184	517	C26H48NO7P	[M+H]+	LysoPC 18:3(2n isomer)	Lipids	LPC	-	1	9270000	8190000	8900000	9630000	3850000	3850000	3300000	3340000	4550000	7050000	5270000	3970000	4430000	6710000	5170000	3280000	5490000	5380000	4970000	--	--
pmb0854	518	184	517	C26H48NO7P	[M+H]+	LysoPC 18:3	Lipids	LPC	-	1	5160000	4420000	5310000	5800000	3240000	3270000	2750000	2750000	1530000	2500000	1770000	1320000	2730000	5930000	3940000	1480000	3330000	3270000	3060000	--	--
Hmbn002692	517	175	518	C22H30O14	[M-H]-	6'-O-Feruloyl-D-sucrose	Phenolic acids	Phenolic acids	118230-77-6	3	102000	106000	81700	108000	86600	109000	70700	91900	54700	55000	40000	40800	104000	99500	97400	94500	65300	63700	86700	--	--
pmp001251	520	184	519	C26H50NO7P	[M+H]+	LysoPC 18:2(2n isomer)	Lipids	LPC	-	1	18500000	15100000	18400000	20200000	10500000	10400000	9070000	9580000	12900000	20500000	14300000	10900000	31800000	45000000	35700000	23000000	18000000	18000000	17800000	--	--
pmp001273	520	184	519	C26H50NO7P	[M+H]+	LysoPC 18:2	Lipids	LPC	-	1	4210000	2180000	3100000	3100000	2470000	2580000	2090000	2390000	1760000	2440000	1870000	1590000	5990000	12200000	8330000	3120000	3370000	3370000	3420000	--	--
Lmmp002755	773	303	772	C33H40O21	[M+H]+	Quercetin-7-O-rutinoside-4'-O-glucoside	Flavonoids	Flavonols	-	2	357000	319000	334000	353000	2510000	2530000	2000000	1740000	3490000	3930000	3490000	3340000	3350000	3390000	3440000	2570000	2250000	1890000	1720000	--	--
Lmmp002334	773	303	772	C33H40O21	[M+H]+	Quercetin-3-O-rutinoside-7-O-glucoside	Flavonoids	Flavonols	-	3	99100	109000	126000	115000	77900	89500	81900	68600	65700	68000	73300	61600	48500	37700	41600	45300	65500	73000	69900	--	--
pmp000682	538	359	520	C26H32O11	[M+NH4]+	Matairesinol-4'-O-glucoside (Matairesinoside)	Lignans and Coumarins	Lignans	23202-85-9	1	1550000	1370000	1530000	1440000	2000000	2090000	2180000	1960000	2730000	2850000	2840000	2460000	728000	687000	772000	846000	1470000	1580000	1650000	--	--
pmn001378	519	357	520	C26H32O11	[M-H]-	Pinoresinol-4-O-glucoside	Lignans and Coumarins	Lignans	41607-20-9	2	62100	74200	74800	80800	36500	30600	21500	27200	43400	38200	65200	38300	13500	18100	22200	8220	32000	43000	48000	C17529	--
Cmsp003083	521	131	520	C26H32O11	[M+H]+	Dehydrodiconiferyl alcohol-4-O-glucoside	Others	Others	107870-88-2	3	83100	80000	65900	48600	55600	52300	43100	45000	83400	118000	92400	57700	15200	16600	9830	24200	54400	43900	44000	--	--
Lmsp003655	521	131	520	C26H32O11	[M+H]+	Dehydrodiconiferyl alcohol-gamma'-O-glucoside	Phenolic acids	Phenolic acids	-	3	72500	91800	55900	49000	50300	44100	41000	43000	95200	99900	96000	76200	17800	15500	11100	9850	65500	50400	53700	--	--
pmp001281	522	184	521	C26H52NO7P	[M+H]+	LysoPC 18:1	Lipids	LPC	-	1	12100000	8350000	11100000	12700000	7720000	7130000	6450000	6120000	2890000	4000000	2940000	2390000	7970000	21600000	13100000	5140000	7680000	7560000	7330000	--	--
Lmhp010190	522	184	521	C26H52NO7P	[M+H]+	LysoPC 18:1(2n isomer)	Lipids	LPC	-	1	28000000	24100000	28300000	30100000	10100000	8920000	8440000	8190000	5340000	8680000	5650000	4340000	8940000	15200000	11000000	6750000	12900000	13100000	12100000	--	--
Hmcp001509	773	317	772	C33H40O21	[M+H]+	Isorhamnetin-3-O-(2''-O-xylosyl)glucoside-7-O-glucoside	Flavonoids	Flavonols	-	3	31900	26800	31000	39100	25200	39400	34300	31400	22400	13800	29000	31900	37300	35300	35500	40000	18800	28800	26400	--	--
pmn001710	521	359	522	C24H26O13	[M-H]-	Rosmarinic acid-3'-O-glucoside	Phenolic acids	Phenolic acids	910028-78-3	3	259000	235000	276000	188000	880000	746000	794000	814000	1370000	1440000	1330000	1380000	617000	563000	578000	588000	733000	803000	576000	--	--
Lmyn003971	521	359	522	C26H34O11	[M-H]-	Dihydrodehydrodiconiferyl alcohol-4-O-β-D-glucopyranoside	Lignans and Coumarins	Lignans	-	2	99200	65700	90800	68600	40100	45000	29000	45200	50100	35400	44400	32600	15400	16900	7130	12000	36200	28300	36000	--	--
Lmmn002274	521	359	522	C26H34O11	[M-H]-	Isolariciresinol-9'-O-glucoside	Lignans and Coumarins	Lignans	63358-12-3	2	23400	23100	31700	12800	53900	42200	43100	25500	168000	142000	116000	79800	268000	240000	286000	284000	60800	84400	111000	--	--
HJN083	521	359	522	C26H34O11	[M-H]-	Lariciresinol-4'-O-glucoside	Lignans and Coumarins	Lignans	143663-00-7	1	219000	227000	249000	196000	683000	638000	558000	648000	1040000	1200000	1190000	1040000	436000	507000	434000	417000	575000	582000	644000	--	--
pmd0136	524	184	523	C26H54NO7P	[M+H]+	LysoPC 18:0(2n isomer)	Lipids	LPC	-	1	163000	87400	133000	142000	191000	209000	157000	170000	65600	109000	68000	57300	225000	457000	296000	178000	187000	179000	170000	--	--
mws0126	524	184	523	C26H54NO7P	[M+H]+	LysoPC 18:0	Lipids	LPC	19420-57-6	1	1100000	644000	1100000	1350000	1040000	940000	854000	1020000	659000	1040000	608000	606000	2530000	6760000	3700000	1590000	1770000	1740000	1820000	--	--
Lmtn003096	523	361	524	C26H36O11	[M-H]-	Secoisolariciresinol 4-O-glucoside	Lignans and Coumarins	Lignans	-	2	164000	200000	151000	201000	330000	320000	275000	335000	1670000	1500000	1370000	1700000	444000	525000	496000	498000	552000	468000	522000	--	--
Lmhp007840	534	184	533	C27H52NO7P	[M+H]+	LysoPC 19:2	Lipids	LPC	-	2	65100	87100	61400	59800	8030	7050	5560	5730	13800	31100	14600	12800	18300	24100	18100	9230	20500	22200	20200	--	--
Lmhp007598	534	184	533	C27H52NO7P	[M+H]+	LysoPC 19:2(2n isomer)	Lipids	LPC	-	2	53300	58500	50500	45700	6410	8360	5090	9350	12000	19900	18600	7220	8870	24100	16900	12800	25700	20700	19600	--	--
Lmhp010908	536	184	535	C27H54NO7P	[M+H]+	LysoPC 19:1	Lipids	LPC	-	2	53500	49600	63400	72000	31800	29200	24800	29900	24200	47800	21200	19700	54200	65200	73400	36900	41100	34900	35200	--	--
Hmcp001589	787	317	786	C34H42O21	[M+H]+	Isorhamnetin-3-O-rutinoside-4'-O-glucoside	Flavonoids	Flavonols	111393-97-6	1	1060000	1160000	874000	1140000	1170000	1110000	1130000	999000	799000	839000	776000	757000	954000	876000	1210000	849000	903000	878000	910000	--	--
pmb2228	538	184	537	C27H56NO7P	[M+H]+	LysoPC 19:0	Lipids	LPC	108273-88-7	3	40700	32200	29800	40500	123000	121000	121000	128000	38300	59800	39200	35600	6500	8080	6560	9520	55100	53600	51000	--	--
Lmdn001925	537	375	538	C26H34O12	[M-H]-	Olivil-4'-O-glucoside	Lignans and Coumarins	Lignans	76880-93-8	3	15100	18800	17300	22100	21700	26200	13900	13700	57700	30500	43800	59000	18600	30800	22900	28900	18900	30500	23100	--	--
Lmjn004203	539	193	540	C25H32O13	[M-H]-	3,4-Dihydro-6-O-feruloylcatalpol	Terpenoids	Monoterpenoids	-	2	36600	57400	40000	42600	26900	36100	31400	22200	8090	13100	19300	10100	15500	9130	7890	16200	30000	19300	19700	--	--
Lmhp009890	546	184	545	C28H52NO7P	[M+H]+	LysoPC 20:3	Lipids	LPC	1199257-41-4	2	6040	3740	5730	6950	6640	5620	5160	5270	17100	31400	11500	15000	104000	191000	138000	81300	35400	34900	34300	--	--
pmd0147	548	184	547	C28H54NO7P	[M+H]+	LysoPC 20:2	Lipids	LPC	-	3	125000	93000	127000	136000	172000	160000	140000	164000	165000	233000	168000	149000	772000	2030000	1060000	421000	343000	361000	307000	--	--
pmd0146	548	184	547	C28H54NO7P	[M+H]+	LysoPC 20:2(2n isomer)	Lipids	LPC	-	3	25200	15000	15100	19500	25600	26800	23500	23700	26400	59700	25300	18200	141000	319000	194000	127000	69400	58500	62900	--	--
Lmsp003790	787	317	786	C34H42O21	[M+H]+	Isorhamnetin-3-O-sophoroside-7-O-rhamnoside	Flavonoids	Flavonols	41328-75-0	1	1050000	1040000	1040000	1040000	1020000	1100000	1110000	939000	736000	800000	780000	743000	838000	895000	986000	856000	756000	883000	939000	--	--
Hmcp001489	803	317	802	C34H42O22	[M+H]+	Isorhamnetin-3-O-(2''-O-glucosyl)galactoside-7-O-glucoside	Flavonoids	Flavonols	-	2	993000	979000	1010000	1020000	1320000	1630000	1330000	1390000	833000	768000	907000	672000	1190000	928000	1020000	1020000	1000000	985000	883000	--	--
pmn001671	547	223	548	C23H32O15	[M-H]-	Furanofructosyl-α-D-(6-mustard acyl)glucoside	Phenolic acids	Phenolic acids	-	2	465000	428000	458000	515000	319000	325000	278000	276000	159000	199000	155000	157000	252000	196000	234000	206000	257000	225000	258000	--	--
pmn001672	547	223	548	C23H32O15	[M-H]-	Furanofructosyl-α-D-(3-mustard acyl)glucoside	Phenolic acids	Phenolic acids	-	2	104000	88600	97500	101000	47300	43400	23300	18700	32900	19900	23300	14700	36000	32800	39100	45800	50000	31400	45200	--	--
Lmhp011549	550	184	549	C28H56NO7P	[M+H]+	LysoPC 20:1	Lipids	LPC	-	1	30200	27100	38700	26700	47200	47800	47400	63000	35800	66700	59900	32700	227000	412000	287000	184000	79300	74000	85500	--	--
Hmln002355	549	387	550	C27H34O12	[M-H]-	5'-Methoxymatairesinoside	Lignans and Coumarins	Lignans	1691201-82-7	1	513000	511000	553000	598000	867000	809000	881000	866000	628000	749000	690000	667000	85200	97000	126000	89000	511000	506000	527000	--	--
Cmln002599	564	97	564	C21H26NO11S3-	[M]-	6-(Phenylacrylic acid)-1-thiO-glucoside of 4-(Methylsulfinyl)-3-butenyl	Others	Glucosinolates	-	3	833	1430	2330	4280	27700	31200	20200	19000	13700	17100	21200	18300	47000	64900	42400	60000	26400	33000	35800	--	--
MWS20151	271	153	270	C15H10O5	[M+H]+	Apigenin	Flavonoids	Flavones	520-36-5	2	2900	4260	2950	1610	1920	3480	3050	3380	3530	7980	9570	7540	10300	6040	6820	10100	4730	4290	4270	C01477	ko00941,ko00943,ko00944,ko01100,ko01110
MWS20143	287	153	286	C15H10O6	[M+H]+	Luteolin (5,7,3',4'-Tetrahydroxyflavone)	Flavonoids	Flavones	491-70-3	3	25500	14700	20600	18300	534000	517000	447000	402000	2720000	3300000	3030000	2580000	1030000	1160000	1440000	1240000	1040000	1550000	1690000	C01514	ko00941,ko00944,ko01100,ko01110
pmp000001	301	286	300	C16H12O6	[M+H]+	Hispidulin (5,7,4'-Trihydroxy-6-methoxyflavone)*	Flavonoids	Flavones	1447-88-7	1	82500	75900	87900	69900	31800	26100	30300	19800	56600	75600	81000	51700	184000	170000	186000	188000	87200	75600	75500	C10058	--
mws0055	373	343	372	C20H20O7	[M+H]+	Tangeretin (4',5,6,7,8-Pentamethoxyflavone)	Flavonoids	Flavones	481-53-8	3	21000	25400	24800	18700	2020	3810	2850	1770	9250	8390	15600	5450	1350	1840	1410	2420	7310	6900	9880	C10190	--
pmb2922	565	323	566	C15H24N2O17P2	[M-H]-	Uridine 5'-diphospho-D-glucose	Nucleotides and derivatives	Nucleotides and derivatives	133-89-1	1	1090000	1340000	1190000	1040000	1220000	1690000	1400000	1200000	401000	418000	388000	383000	164000	109000	139000	165000	756000	947000	913000	C00029	ko00040,ko00052,ko00053,ko00240,ko00500,ko00520,ko00561,ko00908,ko01100,ko01110
mws0043	403	373	402	C21H22O8	[M+H]+	Nobiletin (5,6,7,8,3',4'-Hexamethoxyflavone)	Flavonoids	Flavones	478-01-3	2	51800	62100	63600	36000	5190	6870	9870	9230	16200	13800	23300	10500	3280	4780	4190	4930	18700	17000	17100	C10112	--
mws0836	577	425	578	C30H26O12	[M-H]-	Procyanidin B1*	Tannins	Proanthocyanidins	20315-25-7	1	6190000	6580000	7100000	6630000	5260000	6460000	6330000	5900000	6240000	7320000	7150000	5630000	279000	233000	242000	249000	4790000	5360000	5040000	--	--
pme0436	577	407	578	C30H26O12	[M-H]-	Procyanidin B3*	Tannins	Proanthocyanidins	23567-23-9	1	3360000	2980000	3370000	3330000	3450000	3100000	2970000	3500000	3810000	4000000	4230000	3380000	82600	54100	78800	59200	2180000	2240000	2440000	--	--
pme0434	577	407	578	C30H26O12	[M-H]-	Procyanidin B2*	Tannins	Proanthocyanidins	29106-49-8	1	1030000	1270000	1020000	1020000	1110000	985000	828000	985000	741000	665000	790000	652000	22300	24900	32300	30800	639000	607000	740000	C17639	--
Lmyp005841	417	255	416	C21H20O9	[M+H]+	Chrysin-7-O-glucoside	Flavonoids	Flavones	31025-53-3	3	4890	6450	2750	4430	23000	27900	29700	27300	40100	39300	39700	35700	4550	3260	4640	5210	18200	18000	18500	--	--
mws0072	433	271	432	C21H20O10	[M+H]+	Apigenin-5-O-glucoside	Flavonoids	Flavones	28757-27-9	2	35400	22400	19600	28600	27000	6720	32500	8130	78100	65000	89800	63300	72600	55000	60300	58500	52100	44500	44700	--	--
MWSHY0104	449	287	448	C21H20O11	[M+H]+	Luteolin-7-O-glucoside (Cynaroside)	Flavonoids	Flavones	5373-11-05	1	79800	64000	54400	64800	1180000	1280000	1040000	1040000	3570000	3320000	3510000	3370000	293000	236000	291000	253000	1370000	1080000	1160000	C03951	ko00944
Hmpp003270	449	287	448	C21H20O11	[M+H]+	Luteolin-4'-O-glucoside	Flavonoids	Flavones	6920-38-3	3	849000	709000	878000	774000	381000	380000	359000	383000	612000	701000	761000	556000	203000	116000	120000	114000	491000	436000	482000	--	--
MWS20147	449	287	448	C21H20O11	[M+H]+	Luteolin-3'-O-glucoside	Flavonoids	Flavones	5154-41-6	2	737000	876000	460000	790000	375000	414000	344000	316000	592000	670000	767000	603000	192000	102000	126000	135000	413000	405000	426000	--	--
Zmhn001446	579	417	580	C28H36O13	[M-H]-	Syringaresinol-4'-O-glucopyranosid	Lignans and Coumarins	Lignans	-	1	1100000	969000	1060000	987000	129000	126000	112000	131000	75300	104000	78200	73300	22700	24200	18800	29500	229000	230000	229000	--	--
Lmqn001932	579	417	580	C28H36O13	[M-H]-	Syringaresinol-4'-O-glucoside	Lignans and Coumarins	Lignans	7374-79-0	2	43200	37300	45600	34200	45400	42600	31700	25400	163000	157000	173000	186000	54200	74300	80400	56600	45600	67700	98400	C10890	--
pmb0492	584	325	583	C34H37N3O6	[M+H]+	N',N'',N'''-p-Coumaroyl-cinnamoyl-caffeoyl spermidine	Alkaloids	Phenolamine	-	3	94100	82500	114000	119000	59600	96700	71900	67300	29700	33200	26200	19100	21200	23700	21700	11900	33400	47400	51400	--	--
pmb2936	591	367	592	C28H32O14	[M-H]-	Disinapoyl glucoside	Phenolic acids	Phenolic acids	-	1	664000	676000	691000	618000	74200	62800	58800	46900	22800	30600	30500	23000	17800	17100	19500	17800	147000	131000	157000	--	--
Lmjp003655	463	301	462	C22H22O11	[M+H]+	6-C-MethylKaempferol-3-glucoside	Flavonoids	Flavones	-	1	1070000	1010000	994000	1020000	1440000	1310000	1400000	1320000	2560000	2940000	2800000	2470000	283000	304000	269000	302000	1200000	1240000	1200000	--	--
Hmgp002189	463	301	462	C22H22O11	[M+H]+	Hispidulin-7-O-Glucoside	Flavonoids	Flavones	17680-84-1	1	1140000	940000	1110000	1200000	1430000	1520000	1660000	1520000	2870000	3090000	3020000	2950000	321000	339000	319000	333000	1310000	1350000	1350000	C17762	--
Hmgp002036	479	317	478	C22H22O12	[M+H]+	Nepetin-7-O-glucoside	Flavonoids	Flavones	569-90-4	1	3850000	4040000	3120000	4510000	2750000	3740000	3200000	2540000	2480000	2540000	2280000	2130000	2010000	1790000	1890000	2000000	2590000	3370000	3070000	--	--
Lmtp003948	481	319	480	C22H24O12	[M+H]+	3',5',5,7-Tetrahydroxy-4'-methoxyflavanone-3'-O-glucoside	Flavonoids	Flavones	-	3	106000	89800	111000	113000	88700	90500	68800	64500	41800	106000	47800	63000	58900	55800	60000	43100	60300	52100	67200	--	--
pmb0736	493	331	492	C23H24O12	[M+H]+	Tricin-7-O-Glucoside	Flavonoids	Flavones	32769-01-0	2	794000	643000	681000	696000	347000	357000	379000	409000	313000	242000	346000	232000	196000	177000	141000	177000	389000	321000	441000	--	--
Zmjp004852	509	347	508	C23H24O13	[M+H]+	5,6,3',4'-Tetrahydroxy-3,7-dimethoxyflavone-6-O-glucoside	Flavonoids	Flavones	-	3	146000	138000	166000	160000	91400	105000	93400	117000	65000	66800	73800	55100	54500	43900	55400	45600	67100	74800	98400	--	--
pmb3041	521	329	522	C23H22O14	[M-H]-	Tricin-7-O-saccharic acid	Flavonoids	Flavones	-	3	347000	333000	320000	347000	440000	398000	384000	355000	1230000	1390000	1220000	1510000	210000	231000	281000	226000	500000	539000	560000	--	--
Zmjp004610	537	375	536	C25H28O13	[M+H]+	5,4'-Dihydroxy-3,6,7,3'-tetramethoxyflavone-4'-O-glucoside	Flavonoids	Flavones	23279-19-8	3	33800	26300	19800	24700	30800	37400	28300	38100	54800	55500	50300	37600	30600	32300	31200	37300	19400	14900	24500	--	--
pmb0608	549	301	548	C25H24O14	[M+H]+	Chrysoeriol-7-O-(6''-malonyl)glucoside	Flavonoids	Flavones	-	3	89300	105000	113000	85700	83100	105000	99200	91400	209000	231000	212000	191000	205000	176000	189000	174000	138000	121000	127000	--	--
Zmxp005470	579	331	578	C26H26O15	[M+H]+	Tricin-7-O-(6''-O-malonyl)glucoside	Flavonoids	Flavones	-	1	100000	89300	83800	95000	37400	55100	45300	54200	39300	46300	24300	27200	40400	39300	38000	41300	41800	30200	54500	--	--
MWSHY0080	595	287	594	C27H30O15	[M+H]+	Luteolin-7-O-neohesperidoside (Lonicerin)	Flavonoids	Flavones	25694-72-8	2	651000	1020000	861000	760000	3140000	3330000	3530000	3700000	3040000	2470000	2370000	3270000	1430000	693000	965000	674000	1520000	1830000	1780000	C12630	ko00944
Hmgp002121	609	463	608	C31H28O13	[M+H]+	Hispidulin-7-O-(6''-O-p-Coumaroyl)Glucoside	Flavonoids	Flavones	-	3	38200	34900	29400	32400	50800	48800	47800	34800	33700	42100	51100	30100	30400	18400	12000	18200	36100	30100	28700	--	--
Hmpp002612	611	287	610	C27H30O16	[M+H]+	Luteolin-7-O-gentiobioside	Flavonoids	Flavones	-	2	335000	265000	387000	301000	76500	109000	121000	90600	78900	124000	106000	83800	75100	74100	94500	78300	120000	155000	132000	--	--
pmb0587	639	477	638	C28H30O17	[M+H]+	Chrysoeriol-7-O-(2''-O-glucuronyl)glucoside	Flavonoids	Flavones	-	3	3080	1750	4610	3120	12900	23300	17200	14900	45600	36700	26900	26800	32700	32800	35000	26600	31300	20600	19200	--	--
Hmgp003086	639	331	638	C29H34O16	[M+H]+	Tricin-7-O-rutinoside*	Flavonoids	Flavones	-	1	3840000	3510000	3240000	3700000	1610000	1740000	1610000	1530000	1130000	1230000	1280000	875000	753000	666000	605000	680000	1660000	1590000	1630000	--	--
Lmgp004959	639	331	638	C29H34O16	[M+H]+	Tricin-7-O-neohesperidoside*	Flavonoids	Flavones	53766-40-8	1	3760000	3360000	3470000	3890000	1620000	1600000	1610000	1580000	1140000	1320000	1240000	913000	764000	681000	549000	644000	1690000	1730000	1810000	--	--
pmb0713	655	331	654	C29H34O17	[M+H]+	Tricin-7-O-(2''-O-glucosyl)glucoside	Flavonoids	Flavones	-	2	995000	1030000	1060000	1040000	667000	598000	511000	544000	451000	417000	468000	407000	445000	411000	425000	409000	570000	596000	606000	--	--
MWS0132	611	306	612	C20H32N6O12S2	[M-H]-	Oxiglutatione	Amino acids and derivatives	Amino acids and derivatives	27025-41-8	2	82500	134000	85600	85600	112000	143000	141000	124000	33900	54600	30900	54800	50400	27600	32500	14600	70600	138000	79900	C00127	ko00480,ko01100
Rfmb26201	621	417	622	C30H38O14	[M-H]-	Syringaresinol-4'-O-(6''-acetyl)glucoside	Lignans and Coumarins	Lignans	-	2	601000	610000	563000	591000	179000	227000	192000	177000	157000	158000	182000	148000	143000	131000	164000	147000	270000	274000	279000	--	--
pmb0716	655	331	654	C29H34O17	[M+H]+	Tricin-4'-O-glucoside-7-O-glucoside	Flavonoids	Flavones	-	2	79400	81900	74900	87800	66000	60900	65300	75300	46300	51900	81400	50800	42400	34200	24500	40600	44600	54600	40600	--	--
Hmlp003185	681	287	680	C30H32O18	[M+H]+	Luteolin-7-O-(6''-malonyl)glucoside-5-O-rhamnoside	Flavonoids	Flavones	-	3	41400	32700	40300	52200	28800	36500	29100	33500	25900	35700	17900	11100	15400	20500	17200	12900	14200	28200	21500	--	--
pmb0592	771	463	770	C34H42O20	[M+H]+	Chrysoeriol-7-O-rutinoside-5-O-glucoside	Flavonoids	Flavones	-	2	71100	86900	116000	89200	124000	150000	121000	96900	89900	142000	105000	96400	89000	103000	119000	84700	84300	94200	102000	--	--
Hmln002149	623	461	624	C29H36O15	[M-H]-	Acteoside	Phenolic acids	Phenolic acids	61276-17-3	3	60900	38100	50800	44600	27800	57400	35300	31300	7330	38100	22900	17400	23600	11900	12500	9630	28000	24900	14500	C10501	--
mws1094	287	259	288	C15H12O6	[M-H]-	Aromadendrin (Dihydrokaempferol)	Flavonoids	Flavanonols	480-20-6	3	101000	88200	108000	123000	35300	49600	28500	29500	82400	95100	72600	75200	11500	16200	18500	9830	52700	53700	56800	C00974	ko00941,ko01100,ko01110
MWSHY0066	305	231	304	C15H12O7	[M+H]+	Taxifolin	Flavonoids	Flavanonols	480-18-2	1	130000	140000	133000	133000	983000	899000	845000	675000	2060000	2440000	2080000	1700000	250000	194000	235000	276000	735000	803000	918000	C01617	ko00941,ko01100,ko01110
Lmtn002796	449	287	450	C21H22O11	[M-H]-	Aromadendrin-7-O-glucoside	Flavonoids	Flavanonols	28189-90-4	2	382000	377000	412000	385000	327000	211000	236000	355000	605000	602000	464000	454000	74100	73700	75700	51200	289000	258000	352000	--	--
mws1361	449	151	450	C21H22O11	[M-H]-	Taxifolin-3-O-rhamnoside (Astilbin)	Flavonoids	Flavanonols	29838-67-3	2	39800	31300	65000	78200	5860000	5950000	6210000	6500000	12200000	11100000	11500000	10900000	231000	204000	144000	227000	6630000	5620000	7000000	C17449	--
Xmsn002700	465	303	466	C21H22O12	[M-H]-	Taxifolin-3'-O-glucoside	Flavonoids	Flavanonols	31106-05-5	2	170000	160000	143000	147000	170000	167000	129000	164000	141000	196000	177000	131000	2050	6650	20100	14000	118000	108000	104000	--	--
MWSHY0137	273	153	272	C15H12O5	[M+H]+	Naringenin (5,7,4'-Trihydroxyflavanone)	Flavonoids	Flavanones	480-41-1	1	358000	354000	329000	368000	1340000	1440000	1150000	1000000	13900000	20200000	17200000	13100000	3360000	3590000	5230000	4180000	5460000	5650000	5730000	C00509	ko00941,ko00943,ko01100,ko01110
MWSHY0145	289	153	288	C15H12O6	[M+H]+	Eriodictyol (5,7,3',4'-Tetrahydroxyflavanone)	Flavonoids	Flavanones	552-58-9	1	42600	30000	36100	71300	6390000	6040000	5070000	4230000	29700000	37100000	33400000	29200000	6430000	7400000	9720000	7310000	13700000	14200000	13800000	C05631	ko00941,ko01100,ko01110
MWSHY0009	301	286	300	C16H12O6	[M+H]+	Diosmetin (5,7,3'-Trihydroxy-4'-methoxyflavone)	Flavonoids	Flavanones	520-34-3	1	253000	238000	245000	228000	87900	81700	86200	74900	190000	252000	252000	165000	561000	489000	542000	583000	249000	252000	254000	C10038	--
pmc1990	299	223	300	C17H16O5	[M-H]-	4'-Hydroxy-5,7-dimethoxyflavanone	Flavonoids	Flavanones	-	3	2210000	2310000	2230000	2590000	2850000	4150000	2500000	3180000	2130000	2210000	1960000	2690000	2550000	2110000	1930000	2210000	2250000	2230000	2340000	--	--
mws0463	301	164	302	C16H14O6	[M-H]-	Hesperetin	Flavonoids	Flavanones	520-33-2	2	4360	1340	1570	1760	7970	11100	9340	4690	88300	164000	117000	92900	84300	84300	105000	86100	47300	52100	42100	C01709	ko00941
Lmsn015919	659	483	660	C6H18O24P6	[M-H]-	Phytic acid	Organic acids	Organic acids	83-86-3	3	1150000	1100000	1020000	1000000	1080000	1020000	1040000	1060000	1050000	1050000	1040000	1100000	1080000	1080000	1070000	1050000	1160000	1030000	1030000	C01204	ko00562,ko01100,ko04070
pmb0530	664	136	663	C21H27N7O14P2	[M+H]+	Nicotinic acid adenine dinucleotide	Nucleotides and derivatives	Nucleotides and derivatives	53-84-9	1	478000	385000	513000	450000	264000	234000	381000	348000	186000	148000	151000	173000	34300	43000	103000	76700	151000	211000	239000	C00003	ko00190,ko00730,ko00760,ko01100
mws1593	665	161	666	C24H42O21	[M-H]-	D-Maltotetraose	Others	Saccharides and Alcohols	34612-38-9	3	7600	6070	8880	4560	16000	6830	15000	11000	52800	47200	47600	46700	80900	77600	87000	76400	20600	25500	32900	C02052	--
mws4163	665	485	666	C24H42O21	[M-H]-	Nystose	Others	Saccharides and Alcohols	13133-07-8	1	1300	2390	7940	1300	2630	3690	20100	7730	460000	562000	450000	380000	1210000	1160000	1360000	1250000	313000	302000	278000	--	--
Lmqn000213	665	341	666	C24H42O21	[M-H]-	Stachyose	Others	Saccharides and Alcohols	470-55-3	1	3260	5180	14300	11700	11200	6890	8850	7070	388000	445000	336000	304000	965000	1030000	997000	989000	260000	251000	269000	C01613	ko00052,ko01100
Lmxp010913	676	184	675	C35H66NO9P	[M+H]+	1-(9Z-Octadecenoyl)-2-(9-oxo-nonanoyl)-sn-glycero-3-phosphocholine	Lipids	Glycerol ester	-	1	21500	16000	12100	14000	9750	14100	13800	14300	12300	12600	8430	8590	4220	2100	3680	1900	13200	11600	7100	--	--
pmp000449	677	515	676	C32H40N2O14	[M+H]+	2'-O-Glucosyl-11-hydroxy vincoside lactam	Alkaloids	Plumerane	-	3	7600	4640	2930	8250	12300	8910	10600	7640	22500	31300	25000	29100	15000	12900	7650	11600	24800	9490	15500	--	--
Lmhp008744	677	261	676	C33H56O14	[M+H]+	1-α-Linolenoyl-glycerol-2,3-di-O-glucoside	Lipids	Glycerol ester	-	1	35600	35500	75500	52600	56200	54700	36400	39100	9780	13900	16100	11000	3380	3810	2520	2880	23500	22900	23900	--	--
Lmhp008513	677	261	676	C33H56O14	[M+H]+	2-α-Linolenoyl-glycerol-1,3-di-O-glucoside	Lipids	Glycerol ester	-	1	47800	46300	75800	66600	51700	58000	47900	40200	27200	31200	31800	26600	4780	3470	5230	5430	31500	39800	37300	--	--
Lmhp009384	679	263	678	C33H58O14	[M+H]+	1-Linoleoylglycerol-2,3-di-O-glucoside	Lipids	Glycerol ester	-	1	15300	10300	14700	16500	25900	25500	19800	20300	6070	8500	4000	5350	1750	3480	2630	2230	10500	11700	15800	--	--
Lmhp009190	679	263	678	C33H58O14	[M+H]+	2-Linoleoylglycerol-1,3-di-O-glucoside	Lipids	Glycerol ester	-	1	14300	14200	29200	20100	20100	16200	17100	14400	9140	14500	9980	9000	4940	5000	4090	3590	16600	12700	16800	--	--
Hmqn003268	303	151	304	C15H12O7	[M-H]-	5,7,3',4',5'-Pentahydroxydihydroflavone	Flavonoids	Flavanones	-	2	214000	170000	221000	179000	933000	859000	802000	707000	1850000	1900000	2130000	1670000	200000	173000	203000	235000	930000	925000	961000	--	--
pmn001370	681	519	682	C32H42O16	[M-H]-	Pinoresinol-4,4'-O-di-O-glucoside	Lignans and Coumarins	Lignans	63902-38-5	3	60000	88300	63700	76800	63800	55500	56100	60100	105000	110000	139000	88100	298000	268000	239000	257000	102000	133000	112000	--	--
Hmln001931	681	357	682	C32H42O16	[M-H]-	Matairesinol-4,4'-di-O-glucoside	Lignans and Coumarins	Lignans	-	3	39700	22300	25100	24200	12700	23600	8030	16700	23800	18800	19200	31900	26300	22000	18800	39000	24300	25500	26400	--	--
MWSmce499	685	523	686	C32H46O16	[M-H]-	Secoisolariciresinol diglucoside	Lignans and Coumarins	Lignans	257930-74-8	3	8600	10500	12700	13500	23300	23700	23100	23900	52600	70200	52300	57900	17200	10200	26900	13900	26600	30300	34200	--	--
Lmyp004617	419	257	418	C21H22O9	[M+H]+	Pinocembrin-7-O-glucoside (Pinocembroside)	Flavonoids	Flavanones	75829-43-5	3	55000	57600	46600	55800	71900	68200	60300	63100	111000	128000	116000	107000	5670	6560	6570	6080	74000	67500	71200	--	--
mws1179	433	271	434	C21H22O10	[M-H]-	Naringenin-7-O-glucoside (Prunin)	Flavonoids	Flavanones	529-55-5	1	410000	329000	395000	344000	11200000	10500000	10900000	10400000	37700000	37800000	38600000	36100000	175000	152000	164000	213000	13300000	14400000	13200000	C09099	ko00941
HJN087	433	271	434	C21H22O10	[M-H]-	Naringenin-4'-O-glucoside	Flavonoids	Flavanones	-	2	360000	380000	368000	409000	575000	593000	540000	455000	1810000	2060000	1810000	1780000	41400	32300	24900	40500	661000	601000	671000	--	--
mws0057	451	289	450	C21H22O11	[M+H]+	Eriodictyol-7-O-glucoside	Flavonoids	Flavanones	38965-51-4	1	10100	30500	37800	36500	4670000	4190000	4150000	3870000	10300000	11400000	12200000	10400000	92300	91100	68300	81300	5180000	4890000	4640000	--	--
HJN086	449	287	450	C21H22O11	[M-H]-	Eriodictyol-3'-O-glucoside	Flavonoids	Flavanones	-	1	38700	24000	41400	59300	6470000	6060000	6000000	6650000	12400000	12100000	12400000	10300000	253000	207000	156000	230000	6540000	5880000	6650000	--	--
Lmsp004301	451	289	450	C21H22O11	[M+H]+	3',5,5',7-Tetrahydroxyflavanone-7-O-glucoside	Flavonoids	Flavanones	-	1	2320	1750	4250	1780	89700	73400	67600	59100	144000	204000	196000	164000	2480	2380	1190	1800	86400	72800	76200	--	--
pme2651	742	620	743	C21H28N7O17P3	[M-H]-	NADP (Nicotinamide adenine dinucleotide phosphate)	Nucleotides and derivatives	Nucleotides and derivatives	53-59-8	3	37900	51100	69300	55400	68700	55000	68700	97500	35900	36400	50900	20900	3230	10900	16100	3760	34700	43900	50700	C00006	ko00195,ko00480,ko00760,ko01100
pmp000579	463	301	462	C22H22O11	[M+H]+	Diosmetin-7-O-galactoside*	Flavonoids	Flavanones	-	1	982000	1030000	1060000	1060000	1370000	1490000	1590000	1420000	2800000	3100000	2790000	2780000	326000	324000	281000	307000	1280000	1180000	1280000	--	--
Hmmp004965	463	301	462	C22H22O11	[M+H]+	Diosmetin-7-O-glucoside*	Flavonoids	Flavanones	20126-59-4	1	1020000	1010000	1040000	1070000	1450000	1560000	1530000	1360000	3010000	3060000	2830000	2960000	335000	292000	280000	325000	1270000	1250000	1380000	--	--
pme1598	463	301	464	C22H24O11	[M-H]-	Hesperetin-5-O-glucoside	Flavonoids	Flavanones	69651-80-5	2	201000	209000	230000	225000	1090000	1330000	1360000	1180000	1750000	1720000	1980000	1420000	256000	183000	207000	230000	756000	774000	864000	--	--
mws1454	477	315	478	C23H26O11	[M-H]-	Persicoside	Flavonoids	Flavanones	28978-03-2	3	158000	120000	134000	132000	129000	150000	131000	112000	201000	180000	204000	139000	12700	4990	7810	15200	99500	93000	97900	--	--
HJAP135	505	257	504	C24H24O12	[M+H]+	Pinocembrin-7-O-(6''-O-malonyl)glucoside	Flavonoids	Flavanones	-	1	311000	343000	298000	333000	238000	313000	275000	333000	227000	313000	261000	196000	138000	121000	151000	139000	207000	215000	226000	--	--
pma0791	521	273	520	C24H24O13	[M+H]+	Naringenin-7-O-(6''-malonyl)glucoside	Flavonoids	Flavanones	-	3	401000	395000	413000	409000	3080000	2990000	3010000	2760000	11400000	12400000	11600000	10200000	2440000	1830000	2300000	2150000	3920000	4090000	3980000	--	--
mws0046	579	271	580	C27H32O14	[M-H]-	Naringenin-7-O-Neohesperidoside(Naringin)	Flavonoids	Flavanones	10236-47-2	3	3170	3700	531	3700	5290	1580	6870	2640	12100	12400	20600	13800	5300	4750	6330	9460	6850	3140	6350	C09789	ko00941
MWSHY0092	597	289	596	C27H32O15	[M+H]+	Eriodictyol-7-O-Rutinoside (Eriocitrin)	Flavonoids	Flavanones	13463-28-0	2	18900	27100	26900	19500	91100	114000	52000	85900	69700	62500	62500	59800	37300	13300	27000	12300	29500	49200	39000	C09732	--
mws1661	609	301	608	C28H32O15	[M+H]+	Diosmetin-7-O-rutinoside (Diosmin)*	Flavonoids	Flavanones	520-27-4	3	10700	7540	6900	9890	26200	35600	24400	35600	36300	22400	49400	29400	39900	19500	18800	22400	22700	17400	11500	C10039	--
pmp001080	609	301	608	C28H32O15	[M+H]+	Diosmetin-7-O-Neohesperidoside (Neodiosmin)*	Flavonoids	Flavanones	38665-01-9	3	28000	10400	23500	14100	10100	16700	13200	8740	9280	5170	2860	3560	7340	1450	11800	3910	6820	8330	7720	--	--
Lmzn001875	741	579	742	C33H42O19	[M-H]-	Naringenin-7-O-Rutinoside-4'-O-glucoside	Flavonoids	Flavanones	-	3	7360	13000	9300	12600	4190	896	4410	5580	2790	5120	4880	8760	6420	2200	2750	2290	4360	2320	2790	--	--
pmp000964	287	153	286	C15H10O6	[M+H]+	Aureusidin	Flavonoids	Aurones	38216-54-5	3	20700	17700	14900	22700	496000	497000	399000	365000	2400000	3020000	2810000	2420000	906000	998000	1380000	1100000	924000	1310000	1550000	C08576	--
pme2746	784	437	785	C27H33N9O15P2	[M-H]-	Riboflavin 5'-Adenosine Diphosphate	Nucleotides and derivatives	Nucleotides and derivatives	146-14-5	1	465000	434000	514000	438000	267000	293000	298000	307000	106000	120000	128000	118000	17500	13300	11400	15000	193000	227000	200000	C00016	ko00740,ko01100,ko01110
Lmsp004915	449	287	448	C21H20O11	[M+H]+	Aureusidin-4-O-glucoside	Flavonoids	Aurones	-	2	1850000	1900000	1680000	1700000	699000	781000	795000	751000	648000	670000	921000	577000	59300	44900	57600	37000	588000	612000	695000	--	--
Lmmp007480	257	137	256	C15H12O4	[M+H]+	2,4,4'-trihydroxychalcone	Flavonoids	Chalcones	-	1	105000	105000	92500	95500	806000	697000	635000	608000	1120000	1490000	1480000	904000	4000000	4090000	4970000	3830000	1390000	1390000	1410000	--	--
pme1201	273	167	274	C15H14O5	[M-H]-	Phloretin	Flavonoids	Chalcones	60-82-2	1	756000	771000	788000	730000	898000	897000	656000	615000	3610000	5390000	4480000	2660000	594000	418000	148000	502000	1390000	1350000	1450000	C00774	ko00941,ko01110
Lmsp004137	289	163	288	C15H12O6	[M+H]+	3,4,2',4',6'-Pentahydroxychalcone	Flavonoids	Chalcones	73692-51-0	2	110000	99300	91800	88600	2090000	1640000	1810000	1630000	4480000	4460000	4730000	4060000	34700	30900	9220	40800	1980000	1870000	1370000	C15525	ko00941,ko01100
HJN055	435	273	436	C21H24O10	[M-H]-	Dihydrocharcone-4'-O-glucoside	Flavonoids	Chalcones	-	1	4470000	4810000	4380000	4490000	4120000	5140000	5070000	4570000	7040000	6370000	7030000	6390000	2240000	2010000	2420000	2040000	4130000	3880000	4290000	--	--
mws2118	435	167	436	C21H24O10	[M-H]-	Phloretin-2'-O-glucoside (Phlorizin)	Flavonoids	Chalcones	60-81-1	1	2560000	2670000	2470000	2670000	2690000	2860000	2790000	2930000	3930000	4160000	4470000	3460000	1550000	1240000	1360000	1330000	2650000	2370000	2530000	C01604	ko00941,ko01110
Hmpn005101	451	289	452	C21H24O11	[M-H]-	Sieboldin	Flavonoids	Chalcones	18777-73-6	2	47500	29000	60700	62600	5810000	5950000	5690000	5550000	10200000	11000000	9920000	9330000	238000	222000	148000	292000	5690000	6220000	5540000	--	--
pmn001646	865	577	866	C45H38O18	[M-H]-	Procyanidin C1	Tannins	Proanthocyanidins	37064-30-5	2	565000	599000	607000	575000	378000	362000	362000	398000	320000	200000	343000	287000	9090	10600	6620	5730	232000	258000	230000	C17624	--
pmn001647	865	713	866	C45H38O18	[M-H]-	Procyanidin C2	Tannins	Proanthocyanidins	37064-31-6	1	1430000	1680000	1670000	1470000	1110000	1160000	1090000	1270000	1210000	1070000	1370000	995000	41500	26900	25400	40500	887000	893000	894000	--	--

## Sheet: Table S2
Table S2 Statistics of all RNA-seq data
Sample Name	Sequencing Type	Sequencing Tissues	Clean Reads	Clean Base(Gb)	Q20(%)	GC(%)
laiQ159-P3-FA	mRNA	flower	47242292	7.09	96.93	45.14
laiQ159-P1-FA	mRNA	flower	47419418	7.11	97	44.65
laiQ159-P2-FA	mRNA	flower	47294526	7.09	96.88	45.14
laiQ159-P1-LA	mRNA	leaf	46908076	7.04	97.08	45.65
laiQ159-P2-LA	mRNA	leaf	47324354	7.1	96.95	44.7
laiQ159-P3-LA	mRNA	leaf	47122352	7.07	96.85	45.16
laiQ159-P1-RA	mRNA	root	46964276	7.04	96.91	45.01
laiQ159-P2-RA	mRNA	root	47427320	7.11	96.82	45.34
laiQ159-P3-RA	mRNA	root	47224450	7.08	96.86	45.01
laiQ159-P3-SA	mRNA	stem	46225856	6.93	97.07	45.1
laiQ159-P1-SA	mRNA	stem	42709476	6.41	96.92	45.35
laiQ159-P2-SA	mRNA	stem	47499466	7.12	96.94	45.14
T1A-1	mRNA	21DAF	46573400	6.99	97.1	46
T1A-2	mRNA	21DAF	46655982	7	96.94	45.78
T1A-3	mRNA	21DAF	47427822	7.11	96.85	46
T1A-4	mRNA	21DAF	47084584	7.06	97.1	45.95
T2A-1	mRNA	35DAF	46808454	7.02	97.04	48.04
T2A-2	mRNA	35DAF	47236372	7.09	96.86	47.93
T2A-3	mRNA	35DAF	47152660	7.07	97.04	47.98
T2A-4	mRNA	35DAF	47498826	7.12	97.25	48.15
T3A-1	mRNA	49DAF	46700832	7.01	97.2	48.96
T3A-2	mRNA	49DAF	46854388	7.03	97.13	49.04
T3A-3	mRNA	49DAF	46718894	7.01	97.28	48.87
T3A-4	mRNA	49DAF	46370628	6.96	97.26	48.94
T4A-1	mRNA	63DAF	46466146	6.97	97.17	47.51
T4A-2	mRNA	63DAF	46928966	7.04	97.3	47.68
T4A-3	mRNA	63DAF	46662206	7	97.23	47.43
T4A-4	mRNA	63DAF	46512300	6.98	97.19	47.81

## Sheet: Table S3
Table S3 Kmeans values for each gene and metabolites and its cluster information
T1	T2	T3	T4	gene	cluster
-1.43292	0.530749	0.0918679	0.810306	Ovio35736	1
-1.45601	0.577448	0.155873	0.722692	Ovio07204	1
-1.46743	0.513551	0.223977	0.7299	Ovio13823	1
-1.42354	0.713858	0.0291811	0.680502	Ovio35087	1
-1.42688	0.643544	0.0430461	0.740286	Ovio30247	1
-1.41269	0.658372	-0.00122055	0.755542	Ovio31788	1
-1.45764	0.652784	0.152174	0.652684	Ovio45747	1
-1.47662	0.620696	0.243513	0.612408	Ovio09835	1
-1.44686	0.770322	0.132924	0.543618	Ovio32555	1
-1.48749	0.642244	0.328561	0.51668	Ovio03696	1
-1.49642	0.586709	0.418137	0.491579	Ovio07748	1
-1.49958	0.531067	0.473593	0.494917	Ovio17414	1
-1.49999	0.501666	0.494779	0.503544	Lmhn003074	1
-1.49775	0.538258	0.53772	0.42177	Ovio27431	1
-1.49723	0.416424	0.560706	0.520099	Ovio40937	1
-1.49724	0.424551	0.499684	0.573008	Zmcp002666	1
-1.49574	0.396011	0.525023	0.574707	Ovio34815	1
-1.48749	0.331649	0.509437	0.646408	Ovio45032	1
-1.47706	0.389957	0.349465	0.737636	Ovio03587	1
-1.48087	0.45492	0.320897	0.705052	Ovio42249	1
-1.48977	0.449241	0.383502	0.65703	Ovio08542	1
-1.35611	0.341929	-0.00757845	1.02176	Ovio31824	1
-1.359	0.329969	0.00718529	1.02185	Ovio25357	1
-1.36535	0.35098	0.00809588	1.00627	Zmhn001883	1
-1.29203	0.435044	-0.193665	1.05066	Lmnn003192	1
-1.33033	0.473016	-0.136574	0.993891	mws1436	1
-1.34	0.523276	-0.138024	0.954745	Ovio13309	1
-1.41203	0.290893	0.177749	0.943383	Ovio42522	1
-1.4308	0.304703	0.226967	0.899134	Ovio38114	1
-1.41971	0.254563	0.235548	0.929595	pme2831	1
-1.45451	0.355636	0.271799	0.827074	Ovio28351	1
-1.43273	0.448632	0.130248	0.853848	MWSmce674	1
-1.42493	0.382832	0.146859	0.895237	Ovio13599	1
-1.46465	0.23299	0.470893	0.760769	Ovio26317	1
-1.46698	0.305588	0.380463	0.780925	Ovio03124	1
-1.46801	0.304303	0.387903	0.775805	Zmgp004297	1
-1.43464	0.176879	0.384416	0.873348	Ovio42550	1
-1.43845	0.247447	0.312308	0.878693	Ovio01634	1
-1.39758	0.0125633	0.483358	0.901656	Ovio42131	1
-1.4018	0.0158013	0.500374	0.885625	pmf0085	1
-1.40452	-0.00185548	0.564681	0.841695	Ovio25884	1
-1.41666	0.0982516	0.420133	0.898278	Ovio23318	1
-1.4028	0.0724209	0.398793	0.93159	Ovio49073	1
-1.40404	0.0761469	0.398207	0.929683	Ovio17314	1
-1.37301	0.0927076	0.26155	1.01875	Ovio38169	1
-1.34781	0.0609084	0.224153	1.06275	Ovio08912	1
-1.33301	-0.012908	0.274735	1.07118	Ovio22094	1
-1.33702	-0.0579715	0.353959	1.04103	Ovio00981	1
-1.24067	0.0239793	0.00834062	1.20835	pme0278	1
-1.25673	0.0241257	0.0416716	1.19093	Hmxn000778	1
-1.26627	0.0955601	-0.00716817	1.17787	Ovio38766	1
-1.25185	-0.0303704	0.0888889	1.19333	Zmbn000584	1
-1.27959	0.026432	0.0895695	1.16359	Ovio41871	1
-1.29963	0.0172091	0.147072	1.13535	Ovio13267	1
-1.29522	-0.0198295	0.179326	1.13572	Ovio24203	1
-1.30419	0.11583	0.0558557	1.1325	Ovio02957	1
-1.31232	0.177777	0.018354	1.11619	Ovio19584	1
-1.35719	0.188079	0.115911	1.0532	Ovio14452	1
-1.29383	-0.132382	0.331386	1.09483	Ovio18664	1
-1.26572	-0.209813	0.373521	1.10201	Ovio12496	1
-1.2334	-0.249107	0.34266	1.13985	Ovio07741	1
-1.21401	-0.191472	0.201838	1.20365	Ovio08960	1
-1.22348	-0.220604	0.268312	1.17577	Ovio02612	1
-1.17657	-0.261993	0.213163	1.2254	Ovio24962	1
-1.25354	-0.120139	0.201716	1.17197	Ovio12491	1
-1.20663	-0.111719	0.0836085	1.23474	Ovio26673	1
-1.22145	-0.124767	0.131656	1.21456	Ovio21880	1
-1.22078	-0.113773	0.116711	1.21784	Ovio48268	1
-1.17962	-0.175168	0.102892	1.25189	Ovio40822	1
-1.18592	-0.106779	0.0353367	1.25736	Ovio10257	1
-1.16227	-0.152164	0.0399296	1.27451	pmb2873	1
-1.08598	-0.398313	0.212796	1.2715	Ovio22113	1
-1.08882	-0.381382	0.19275	1.27745	Ovio14329	1
-1.1386	-0.356641	0.268819	1.22643	Ovio15628	1
-1.11062	-0.377665	0.236022	1.25227	Ovio07675	1
-1.10748	-0.390441	0.249371	1.24855	Ovio35580	1
-1.10105	-0.347015	0.167777	1.28028	Ovio07224	1
-1.11037	-0.311298	0.136546	1.28512	Ovio32101	1
-1.1047	-0.329456	0.150206	1.28395	Lmsn003318	1
-1.11574	-0.320105	0.160329	1.27552	Ovio18671	1
-1.13648	-0.264969	0.127943	1.27351	mws1526	1
-1.11077	-0.280741	0.0960718	1.29544	Ovio08041	1
-0.967624	-0.549348	0.205622	1.31135	Ovio43316	1
-0.942767	-0.590019	0.224014	1.30877	Ovio10844	1
-0.97809	-0.498402	0.144562	1.33193	Ovio33417	1
-0.970114	-0.503533	0.137025	1.33662	Ovio13576	1
-0.956297	-0.528051	0.14845	1.3359	Ovio35675	1
-0.917884	-0.560528	0.126652	1.35176	Ovio28526	1
-0.90277	-0.573796	0.119558	1.35701	pmb2799	1
-0.941474	-0.519961	0.108074	1.35336	Ovio39916	1
-0.934714	-0.526826	0.105984	1.35556	Lmqp002784	1
-0.935272	-0.536766	0.122137	1.3499	Hmcn000192	1
-0.944433	-0.532702	0.133046	1.34409	Ovio29294	1
-1.04525	-0.452444	0.209782	1.28792	Ovio19708	1
-1.04735	-0.464484	0.234149	1.27769	Ovio13934	1
-1.00331	-0.507623	0.210377	1.30055	Zmyn000108	1
-0.995758	-0.53035	0.232634	1.29347	Ovio27017	1
-1.04629	-0.489208	0.274258	1.26124	pmp001214	1
-1.03155	-0.524904	0.304351	1.2521	Ovio13523	1
-0.991547	-0.380048	0.00324312	1.36835	Ovio42139	1
-1.00006	-0.384471	0.0238281	1.3607	Ovio49237	1
-1.00756	-0.368394	0.0162262	1.35972	Hmhn003518	1
-0.988789	-0.407556	0.034356	1.36199	Ovio37124	1
-0.981029	-0.426636	0.0462599	1.36141	Ovio06614	1
-1.05399	-0.354336	0.0829217	1.3254	Ovio47481	1
-1.00326	-0.422547	0.0810651	1.34475	Ovio38452	1
-1.00379	-0.435158	0.0998967	1.33905	Ovio43940	1
-1.05517	-0.39478	0.14206	1.30789	Ovio03018	1
-1.03569	-0.427809	0.151483	1.31201	Ovio27501	1
-0.967818	-0.470038	0.0830515	1.3548	Zmpn000199	1
-0.954851	-0.454325	0.0378956	1.37128	Ovio27587	1
-0.911675	-0.515103	0.0479301	1.37885	Ovio10151	1
-1.16751	-0.432063	0.507435	1.09214	Ovio08113	1
-1.17654	-0.422144	0.516798	1.08188	Ovio20786	1
-1.11629	-0.468158	0.418393	1.16605	Ovio22631	1
-1.10112	-0.499423	0.441645	1.1589	Ovio01395	1
-1.12706	-0.468732	0.453822	1.14196	Ovio31655	1
-1.13934	-0.448905	0.448357	1.13989	Ovio26704	1
-1.11454	-0.497426	0.481072	1.1309	Ovio35869	1
-1.08114	-0.536647	0.466467	1.15132	Ovio36124	1
-1.21057	-0.312961	0.390289	1.13324	Ovio27348	1
-1.15641	-0.40869	0.414489	1.15061	Ovio12510	1
-1.15183	-0.379192	0.342738	1.18829	Ovio02671	1
-1.16704	-0.374552	0.377428	1.16416	Ovio15977	1
-1.14464	-0.375275	0.316177	1.20374	Ovio43862	1
-1.14998	-0.371891	0.324347	1.19752	Ovio01087	1
-1.15616	-0.351741	0.305241	1.20266	Ovio36761	1
-1.13932	-0.373653	0.299432	1.21354	Ovio44271	1
-1.09287	-0.48143	0.378094	1.19621	Ovio19788	1
-1.09643	-0.480887	0.387014	1.1903	Ovio11064	1
-1.10166	-0.47533	0.390406	1.18659	Ovio08069	1
-1.12231	-0.429424	0.356293	1.19544	Ovio04923	1
-1.10946	-0.437482	0.336894	1.21005	Ovio40687	1
-1.09992	-0.456775	0.348299	1.2084	Ovio27500	1
-1.05296	-0.524299	0.357062	1.2202	Ovio11605	1
-1.05999	-0.508152	0.343244	1.2249	Ovio21758	1
-1.03005	-0.559546	0.369075	1.22052	Ovio39767	1
-1.01418	-0.567056	0.343548	1.23769	Ovio07889	1
-1.02268	-0.586646	0.407785	1.20154	Ovio38166	1
-1.01091	-0.593393	0.390421	1.21388	Ovio29623	1
-1.05611	-0.551177	0.423422	1.18387	Ovio26099	1
-1.05514	-0.561012	0.443413	1.17274	Ovio40657	1
-1.02639	-0.595022	0.437888	1.18352	Ovio12852	1
-1.38607	-0.0739054	0.668355	0.791617	Ovio15023	1
-1.38465	-0.0699555	0.627468	0.827132	Ovio34213	1
-1.40579	-0.0233683	0.683091	0.746062	Zmhn001793	1
-1.35425	-0.154077	0.705508	0.80282	Lmlp012720	1
-1.24802	-0.368396	0.821087	0.795329	Ovio42307	1
-1.24568	-0.37257	0.817055	0.801191	Ovio44612	1
-1.24733	-0.369172	0.834324	0.782174	Ovio34906	1
-1.27983	-0.30979	0.758688	0.830934	Ovio07961	1
-1.27851	-0.308007	0.870741	0.71578	pmb0587	1
-1.25016	-0.358758	0.888401	0.720515	Zmln002252	1
-1.26551	-0.323848	0.671071	0.918292	Ovio31414	1
-1.30706	-0.247281	0.671192	0.883148	Lmxp011770	1
-1.29515	-0.263572	0.640941	0.917778	Ovio05046	1
-1.31057	-0.250464	0.805756	0.755275	pme0500	1
-1.33376	-0.201424	0.734927	0.800254	MWSmce341	1
-1.31799	-0.235791	0.766975	0.786804	Ovio08765	1
-1.27466	-0.296099	0.621188	0.949573	Ovio37870	1
-1.24963	-0.331672	0.59299	0.988317	pmb1650	1
-1.25862	-0.298046	0.538069	1.01859	Zmsp000366	1
-1.26041	-0.286456	0.51562	1.03124	pmp001285	1
-1.24847	-0.304649	0.509712	1.04341	Ovio33772	1
-1.32487	-0.146522	0.470414	1.00098	pmp000284	1
-1.34565	-0.111618	0.488871	0.968393	Ovio44417	1
-1.31049	-0.19106	0.507066	0.994484	Ovio09863	1
-1.25537	-0.115932	1.17061	0.200691	Ovio07456	1
-1.16687	-0.258855	1.23967	0.186052	Cmsp002787	1
-1.19688	-0.17769	1.23097	0.143604	Ovio26040	1
-1.20139	-0.184541	1.22316	0.162775	Ovio08676	1
-1.34283	-0.0216193	1.04656	0.317896	Ovio40338	1
-1.35916	0.0114947	1.02345	0.324213	Ovio41725	1
-1.35318	0.0616816	1.05263	0.23887	Ovio14241	1
-1.34861	0.0765227	1.06399	0.208098	Ovio46482	1
-1.34626	0.0649057	1.06637	0.214987	Ovio16484	1
-1.31907	-0.207337	0.924611	0.601797	Ovio03463	1
-1.31488	-0.223256	0.907472	0.630666	Ovio28594	1
-1.30529	-0.247471	0.897705	0.655057	Ovio15854	1
-1.37453	-0.0877431	0.861253	0.601017	Lmmp002755	1
-1.26626	-0.301704	0.979324	0.588637	Ovio28076	1
-1.22455	-0.372958	1.00536	0.592143	Ovio02325	1
-1.24079	-0.324247	1.03809	0.526949	Ovio24137	1
-1.24849	-0.292649	1.06046	0.480684	Ovio46684	1
-1.2641	-0.263588	1.05166	0.476026	Ovio00814	1
-1.42247	0.0316334	0.760034	0.630806	Ovio40440	1
-1.45762	0.152189	0.660287	0.645142	Ovio27676	1
-1.416	0.0537243	0.860229	0.50205	Ovio38645	1
-1.40792	0.00871406	0.838885	0.56032	Ovio00846	1
-1.40101	0.0470304	0.920225	0.433755	Ovio31349	1
-1.4476	0.248023	0.84823	0.351348	Ovio30649	1
-1.42872	0.176429	0.89402	0.358272	Ovio41718	1
-1.47722	0.262138	0.681314	0.53377	Ovio23670	1
-1.46284	0.233128	0.772445	0.457264	Ovio34277	1
-1.47854	0.338693	0.727344	0.412508	Ovio38273	1
-0.689539	-0.998901	0.619142	1.0693	Ovio19028	1
-0.720379	-0.988768	0.708288	1.00086	Ovio23702	1
-0.721788	-0.980612	0.66635	1.03605	Ovio47623	1
-0.670521	-1.02782	0.688247	1.0101	Ovio07878	1
-0.615205	-1.05472	0.595404	1.07452	Ovio35996	1
-0.630462	-1.04425	0.60312	1.07159	Ovio47772	1
-0.59767	-1.06933	0.599109	1.06789	Ovio38483	1
-0.612429	-1.0772	0.708496	0.981129	Ovio26898	1
-0.479852	-1.14535	0.550605	1.07459	Ovio41355	1
-0.406737	-1.18484	0.509306	1.08227	MWS0552	1
-0.452696	-1.11086	0.370253	1.1933	Ovio48928	1
-0.438172	-1.14513	0.442906	1.1404	Ovio34868	1
-0.438301	-1.14542	0.444152	1.13957	Ovio48009	1
-0.338354	-1.18075	0.348753	1.17035	Ovio48040	1
-0.367576	-1.1566	0.33453	1.18965	Ovio42157	1
-0.595455	-1.04428	0.49541	1.14433	Ovio33105	1
-0.52255	-1.08584	0.447525	1.16087	Ovio13710	1
-0.511226	-1.09906	0.46294	1.14735	Ovio25714	1
-0.550648	-1.06913	0.462098	1.15768	Ovio22357	1
-0.559746	-1.03926	0.394398	1.20461	Ovio17290	1
-0.512023	-1.07913	0.403512	1.18764	Ovio05098	1
-0.848838	-0.693438	0.219183	1.32309	Ovio26706	1
-0.84966	-0.70197	0.236585	1.31505	Ovio24418	1
-0.881625	-0.675745	0.252661	1.30471	Ovio34792	1
-0.839926	-0.745834	0.302505	1.28326	Ovio13964	1
-0.841611	-0.748201	0.311102	1.27871	Ovio12153	1
-0.830544	-0.760907	0.313617	1.27783	Ovio28595	1
-0.858699	-0.726546	0.303611	1.28163	Ovio14453	1
-0.851015	-0.736876	0.308101	1.27979	Ovio49608	1
-0.866453	-0.731351	0.330983	1.26682	Ovio27154	1
-0.851353	-0.748347	0.333132	1.26657	Ovio46626	1
-0.815318	-0.754245	0.267768	1.3018	Ovio14444	1
-0.80784	-0.758358	0.2607	1.3055	Ovio07364	1
-0.811262	-0.76494	0.280896	1.29531	Ovio31114	1
-0.83197	-0.744695	0.2832	1.29347	Ovio30769	1
-0.828132	-0.747056	0.279905	1.29528	Lmqn008288	1
-0.84327	-0.725001	0.267641	1.30063	Ovio35885	1
-0.847822	-0.720861	0.268991	1.29969	Ovio06790	1
-0.892267	-0.714258	0.354245	1.25228	Ovio33554	1
-0.884516	-0.717166	0.34225	1.25943	MWStz063	1
-0.878563	-0.720759	0.336131	1.26319	mws1593	1
-0.903627	-0.680159	0.308854	1.27493	pmc0066	1
-0.936748	-0.632007	0.288104	1.28065	Ovio07159	1
-0.962909	-0.610168	0.305283	1.26779	Ovio12006	1
-0.981685	-0.599759	0.329148	1.2523	Xmyp004678	1
-0.952979	-0.643505	0.349159	1.24733	Ovio46470	1
-0.963908	-0.655308	0.403085	1.21613	Ovio46816	1
-0.978849	-0.631564	0.389114	1.2213	Ovio15871	1
-0.940659	-0.68237	0.403824	1.2192	Lmnp002413	1
-0.943895	-0.664623	0.372012	1.23651	Ovio46259	1
-0.937836	-0.67482	0.379275	1.23338	Ovio39343	1
-0.91893	-0.718401	0.431987	1.20534	Ovio47688	1
-0.897725	-0.744151	0.438544	1.20333	Ovio01646	1
-0.884166	-0.755671	0.430893	1.20894	Ovio40922	1
-0.886601	-0.735561	0.388479	1.23368	Ovio46534	1
-0.88085	-0.750135	0.408462	1.22252	Ovio12121	1
-0.940954	-0.721464	0.505419	1.157	Ovio21927	1
-0.887164	-0.77811	0.500283	1.16499	Ovio33650	1
-0.876393	-0.77752	0.466619	1.18729	Ovio17572	1
-0.883552	-0.765439	0.454458	1.19453	Ovio31660	1
-0.904919	-0.74979	0.473868	1.18084	Ovio31319	1
-0.82108	-0.830965	0.458124	1.19392	Ovio21255	1
-0.848567	-0.80736	0.469455	1.18647	Ovio39561	1
-0.843837	-0.828145	0.516341	1.15564	Ovio49843	1
-0.767006	-0.88486	0.462344	1.18952	Ovio37869	1
-0.732937	-0.919446	0.47106	1.18132	Ovio16714	1
-0.735206	-0.926549	0.499016	1.16274	Ovio45633	1
-0.691786	-0.969303	0.512525	1.14856	Ovio48231	1
-0.609113	-1.01309	0.432373	1.18983	Ovio35285	1
-0.628262	-0.991381	0.415596	1.20405	Ovio09742	1
-0.630833	-0.976045	0.380144	1.22673	MWS5231	1
-0.668838	-0.960942	0.426847	1.20293	Ovio04469	1
-0.672576	-0.918768	0.328061	1.26328	Ovio19571	1
-0.720293	-0.881384	0.341677	1.26	Lmqp000329	1
-0.734376	-0.87624	0.360418	1.2502	Ovio37687	1
-0.733725	-0.862977	0.328143	1.26856	Lmdn003756	1
-0.709988	-0.875722	0.307164	1.27855	Ovio21668	1
-0.728188	-0.903386	0.414152	1.21742	Ovio08328	1
-0.715253	-0.904298	0.385991	1.23356	Ovio26570	1
-0.734895	-0.888796	0.392451	1.23124	Ovio02775	1
-0.845562	-0.778889	0.388587	1.23586	Ovio36212	1
-0.850976	-0.76497	0.369214	1.24673	Ovio18727	1
-0.835991	-0.777237	0.361772	1.25146	Ovio36703	1
-0.8236	-0.794521	0.372447	1.24567	mws0639	1
-0.821528	-0.793754	0.365782	1.2495	mws0183	1
-0.823041	-0.815298	0.421795	1.21654	Ovio44614	1
-0.812197	-0.815102	0.394188	1.23311	Ovio31066	1
-0.81799	-0.810931	0.398173	1.23075	Ovio25390	1
-0.766274	-0.858936	0.391653	1.23356	Ovio36451	1
-0.79009	-0.831662	0.381308	1.24044	Ovio08059	1
-0.780705	-0.837976	0.374464	1.24422	Ovio08327	1
-0.753065	-0.811873	0.258427	1.30651	Lmsn002247	1
-0.739128	-0.833859	0.275992	1.297	Ovio03195	1
-0.777693	-0.798279	0.28	1.29597	Ovio09915	1
-0.788181	-0.784195	0.272562	1.29981	Ovio09969	1
-0.790101	-0.77989	0.267755	1.30224	Ovio39003	1
-0.797024	-0.776251	0.274489	1.29879	Ovio08848	1
-0.792113	-0.793017	0.298924	1.28621	Ovio48613	1
-0.804204	-0.786432	0.310696	1.27994	Ovio36521	1
-0.469508	-1.00817	0.159449	1.31823	Ovio22497	1
-0.418478	-1.01212	0.0919291	1.33867	Ovio39858	1
-0.414889	-0.996467	0.058006	1.35335	Ovio47334	1
-0.426005	-0.976734	0.0377913	1.36495	Ovio35065	1
-0.504368	-0.951526	0.103288	1.35261	Ovio45472	1
-0.467005	-0.957531	0.0601993	1.36434	MWSmce613	1
-0.563218	-0.982843	0.262319	1.28374	Ovio39348	1
-0.581353	-0.96786	0.26214	1.28707	Ovio46324	1
-0.55306	-0.96311	0.202585	1.31358	Ovio31518	1
-0.528155	-0.984324	0.204714	1.30777	Ovio28420	1
-0.506348	-1.03275	0.273243	1.26585	Ovio36210	1
-0.534916	-1.02182	0.299801	1.25693	Ovio30995	1
-0.584714	-0.88395	0.102566	1.3661	Ovio32867	1
-0.573246	-0.892706	0.100538	1.36541	Ovio12539	1
-0.613709	-0.909678	0.198003	1.32538	Ovio21265	1
-0.599043	-0.911703	0.177113	1.33363	Ovio14408	1
-0.722409	-0.777359	0.137845	1.36192	Ovio39913	1
-0.707231	-0.78565	0.12667	1.36621	Ovio00053	1
-0.712063	-0.794263	0.150002	1.35632	Ovio14852	1
-0.647361	-0.843555	0.129858	1.36106	Ovio02338	1
-0.664037	-0.826834	0.127352	1.36352	Ovio27737	1
-0.678246	-0.852549	0.199059	1.33174	Ovio40672	1
-0.719706	-0.80883	0.189983	1.33855	Ovio40839	1
-0.61349	-0.843221	0.0758208	1.38089	Ovio35513	1
-0.591404	-0.853133	0.0592967	1.38524	Ovio18438	1
-0.635969	-0.804235	0.0449524	1.39525	Ovio12595	1
-0.672729	-0.798592	0.0925066	1.37881	Ovio26304	1
-0.691025	-0.760536	0.0584902	1.39307	Ovio02869	1
-1.03961	-0.664739	0.740552	0.9638	Ovio11516	1
-1.00086	-0.7102	0.733007	0.978055	Ovio30540	1
-1.01512	-0.693551	0.734455	0.974215	Ovio39004	1
-0.973292	-0.733981	0.685432	1.02184	Ovio14233	1
-0.963367	-0.748401	0.703003	1.00877	Ovio25497	1
-0.967039	-0.746134	0.714042	0.999131	Ovio31415	1
-0.93597	-0.768182	0.649853	1.0543	Ovio31921	1
-1.00424	-0.689551	0.644965	1.04883	Ovio46208	1
-0.960247	-0.741851	0.652288	1.04981	Ovio37559	1
-0.983658	-0.716707	0.658964	1.0414	Ovio26783	1
-0.965105	-0.756091	0.772164	0.949032	Ovio20959	1
-0.921197	-0.801183	0.746717	0.975662	Ovio43313	1
-0.913112	-0.814913	0.796535	0.93149	mws0014	1
-0.915128	-0.813493	0.806402	0.922218	pme0422	1
-0.848707	-0.875697	0.748036	0.976367	Ovio36629	1
-0.857167	-0.868491	0.75785	0.967807	MWSCX014	1
-0.86242	-0.865735	0.781997	0.946158	Ovio48042	1
-0.890201	-0.799057	0.577934	1.11132	Ovio40679	1
-0.895159	-0.78932	0.562124	1.12235	Ovio38707	1
-0.839557	-0.850895	0.578478	1.11197	Ovio18162	1
-0.852679	-0.836549	0.574078	1.11515	Ovio26100	1
-0.850958	-0.843123	0.59203	1.10205	Ovio23408	1
-0.85357	-0.842224	0.598684	1.09711	Ovio46203	1
-0.800143	-0.898509	0.615077	1.08357	Ovio07817	1
-0.797372	-0.899087	0.606513	1.08995	Ovio18482	1
-0.782363	-0.90835	0.586947	1.10377	Ovio30854	1
-0.787989	-0.901412	0.580606	1.1088	Ovio08385	1
-0.842895	-0.865918	0.654793	1.05402	Hmcp002123	1
-0.858499	-0.848701	0.646937	1.06026	MWS20151	1
-0.856373	-0.850662	0.646131	1.0609	Ovio03366	1
-0.879378	-0.824024	0.631599	1.0718	Ovio22445	1
-0.884547	-0.820964	0.641556	1.06396	Ovio44210	1
-0.863168	-0.853556	0.69586	1.02086	Ovio33354	1
-1.04499	-0.648137	0.681365	1.01176	Ovio00826	1
-1.04714	-0.646307	0.685623	1.00782	Ovio18436	1
-1.05978	-0.624577	0.657449	1.02691	Ovio31901	1
-1.05141	-0.629814	0.634932	1.04629	Ovio44483	1
-1.04138	-0.641631	0.632253	1.05076	Ovio40991	1
-1.03492	-0.648273	0.627	1.0562	mws0236	1
-1.04251	-0.631294	0.598341	1.07546	Ovio06878	1
-1.04563	-0.625595	0.591907	1.07932	Ovio04625	1
-1.13072	-0.532804	0.667562	0.995965	mws0208	1
-1.11397	-0.558135	0.678566	0.993535	Ovio13467	1
-1.12354	-0.535711	0.637114	1.02214	Ovio26729	1
-1.09086	-0.580836	0.641743	1.02996	Ovio01208	1
-1.08423	-0.579932	0.604682	1.05948	Ovio26524	1
-1.08759	-0.577052	0.610259	1.05439	Ovio03888	1
-1.12949	-0.517583	0.600018	1.04706	pme0014	1
-1.10989	-0.539113	0.581705	1.0673	Ovio08122	1
-1.10993	-0.53823	0.578987	1.06917	Ovio46326	1
-0.938151	-0.739005	0.54934	1.12782	Ovio20781	1
-0.914147	-0.768023	0.558573	1.1236	Ovio42387	1
-0.967711	-0.712585	0.571765	1.10853	Ovio09813	1
-0.959535	-0.722255	0.573099	1.10869	Ovio13653	1
-0.928054	-0.762174	0.590779	1.09945	Ovio45379	1
-0.957032	-0.734016	0.605224	1.08582	Ovio17571	1
-0.993541	-0.652323	0.481672	1.16419	Ovio06200	1
-0.974478	-0.676734	0.487099	1.16411	Ovio22518	1
-0.987194	-0.665452	0.496928	1.15572	Ovio27527	1
-0.977199	-0.656733	0.443524	1.19041	Ovio07094	1
-0.982727	-0.6466	0.434662	1.19467	mws1489	1
-0.954482	-0.683015	0.443411	1.19409	pme2758	1
-0.973602	-0.665992	0.456189	1.1834	Smln014756	1
-1.00568	-0.665934	0.563772	1.10784	Ovio42908	1
-1.0007	-0.666613	0.547071	1.12024	MWS4296	1
-1.02141	-0.643609	0.552918	1.1121	Ovio02700	1
-1.0671	-0.584544	0.546855	1.10479	Ovio43600	1
-1.17376	-0.482653	0.921735	0.734675	Ovio22529	1
-1.13649	-0.532678	0.96023	0.708941	Ovio15412	1
-1.15767	-0.489296	1.00256	0.644404	pmf0437	1
-1.04377	-0.667739	0.850631	0.860874	Ovio18238	1
-1.0588	-0.648677	0.839143	0.868333	Ovio22114	1
-1.04996	-0.659891	0.867732	0.842121	Ovio36753	1
-1.0471	-0.663098	0.882373	0.827827	mws1015	1
-1.11543	-0.569599	0.919071	0.765955	Ovio37722	1
-1.12077	-0.565557	0.87605	0.810279	Ovio20987	1
-1.10416	-0.587915	0.8886	0.803476	Ovio48060	1
-1.03494	-0.672961	0.947646	0.760255	Ovio16675	1
-1.02096	-0.688552	0.96041	0.749101	Ovio36516	1
-1.03797	-0.663929	0.980507	0.721396	pme0513	1
-1.05167	-0.649449	0.96305	0.738067	Cmyn001328	1
-1.07287	-0.624465	0.94494	0.752391	pmp000479	1
-1.07748	-0.621061	0.92279	0.775748	Ovio36496	1
-1.00815	-0.706641	0.941149	0.773644	Ovio31120	1
-0.996997	-0.721898	0.920928	0.797967	Ovio33211	1
-1.17272	-0.481488	0.716007	0.938203	Ovio37126	1
-1.16697	-0.483971	0.682051	0.968893	Ovio09435	1
-1.09284	-0.598677	0.754483	0.937037	Ovio34809	1
-1.08968	-0.602171	0.748986	0.942868	Ovio32333	1
-1.10265	-0.57951	0.7117	0.970466	Ovio10740	1
-1.20795	-0.435536	0.803689	0.839794	Ovio18063	1
-1.21791	-0.419542	0.813033	0.824417	Ovio03355	1
-1.18063	-0.477126	0.782026	0.875729	Ovio00652	1
-1.17528	-0.486977	0.828616	0.833643	Ovio45976	1
-0.69721	-0.996462	1.05504	0.638631	Ovio19695	1
-0.696455	-0.991391	1.07596	0.611888	mws0072	1
-0.728056	-0.964531	1.0778	0.614792	Ovio04353	1
-0.73112	-0.973093	1.03429	0.66992	Ovio06340	1
-0.649393	-1.01523	1.11703	0.547594	Ovio23119	1
-0.804379	-0.9021	1.05714	0.649335	Ovio04491	1
-0.823345	-0.883209	1.0605	0.646054	pmb0608	1
-0.816023	-0.899356	1.02201	0.69337	mws1155	1
-0.820641	-0.902847	0.976218	0.747271	Ovio30804	1
-0.798274	-0.921875	0.989395	0.730754	Ovio37812	1
-0.853107	-0.871502	0.975336	0.749274	Ovio40455	1
-0.8301	-0.897698	0.942726	0.785072	Ovio03758	1
-0.901333	-0.790653	1.10198	0.590008	Ovio13578	1
-0.903172	-0.798139	1.07429	0.62702	mws0463	1
-0.812988	-0.886347	1.08373	0.615604	Ovio08070	1
-0.811701	-0.880666	1.10456	0.587809	Ovio36916	1
-0.842797	-0.843803	1.12203	0.564569	Ovio46391	1
-0.782075	-0.946063	0.870924	0.857213	Ovio38335	1
-0.831067	-0.90003	0.844046	0.887052	Ovio48785	1
-0.906498	-0.81814	0.966534	0.758104	Ovio29536	1
-0.923435	-0.79758	0.983366	0.737649	pme2237	1
-0.9635	-0.753341	0.981656	0.735185	Ovio36537	1
-0.905189	-0.807169	1.0337	0.678658	Ovio12401	1
-0.935652	-0.774702	1.03087	0.679486	Ovio23501	1
-0.965284	-0.757445	0.934191	0.788538	Ovio10360	1
-0.975381	-0.748639	0.894023	0.829997	Ovio27551	1
-0.927969	-0.801045	0.899542	0.829473	Ovio42573	1
-0.383104	-1.23955	0.80068	0.821979	mws0675	1
-0.459978	-1.1892	0.909215	0.739965	Ovio39354	1
-0.555176	-1.1261	0.768796	0.912483	Ovio03509	1
-0.475546	-1.17903	0.740919	0.91366	Ovio04201	1
-0.602218	-1.09323	0.89721	0.798241	Ovio48041	1
-0.404103	-1.21255	0.981	0.635655	Ovio22421	1
-0.390941	-1.20628	1.03995	0.557275	Ovio41278	1
-0.542889	-1.11751	1.02766	0.632739	Ovio32403	1
-0.638552	-0.747248	1.42558	-0.0397848	Ovio20993	1
-0.690052	-0.709146	1.42142	-0.0222254	Ovio44608	1
-0.694054	-0.734407	1.40658	0.021885	Zmgn000216	1
-0.69697	-0.767443	1.38528	0.0791329	Ovio41740	1
-0.713315	-0.777277	1.36823	0.122362	Hmyn007081	1
-0.714095	-0.804283	1.34675	0.171625	pme2954	1
-0.673031	-0.811458	1.36943	0.115064	Ovio31544	1
-0.641872	-0.831293	1.3737	0.0994624	Ovio33700	1
-0.632144	-0.849951	1.36542	0.116677	Ovio39495	1
-0.481135	-0.958257	1.35779	0.0816009	Ovio43637	1
-0.446639	-0.869422	1.42569	-0.109632	Ovio01718	1
-0.48104	-0.850644	1.42687	-0.0951814	Hmsp003093	1
-0.566818	-0.834872	1.40772	-0.00602745	Ovio01587	1
-0.561534	-0.825437	1.41511	-0.0281415	Ovio07181	1
-0.495939	-1.10757	1.1494	0.454104	Ovio28845	1
-0.395383	-1.16704	1.14254	0.419881	Ovio28341	1
-0.368201	-1.11686	1.24966	0.235403	Ovio37329	1
-0.278717	-1.20005	1.1803	0.298462	Ovio39722	1
-0.922219	-0.594201	1.32684	0.189583	Ovio39874	1
-0.98772	-0.547389	1.29029	0.244823	Ovio08796	1
-0.997353	-0.542579	1.28241	0.25752	Ovio44770	1
-0.93897	-0.539397	1.34524	0.13313	Ovio30846	1
-0.975321	-0.493384	1.33717	0.131537	Ovio34445	1
-0.983352	-0.486	1.33356	0.135793	Ovio12782	1
-1.12617	-0.367472	1.23735	0.256288	Ovio39994	1
-1.12299	-0.365267	1.24313	0.245129	Ovio22614	1
-1.08595	-0.463317	1.22515	0.324111	mws0213	1
-0.83595	-0.547639	1.41433	-0.0307428	Jmwn002620	1
-0.928681	-0.478143	1.38141	0.0254172	Ovio28171	1
-0.930837	-0.491465	1.37468	0.0476241	Ovio39866	1
-0.908472	-0.530761	1.37432	0.0649132	Ovio31652	1
-0.892251	-0.530028	1.38624	0.0360391	pmp000964	1
-0.894981	-0.536076	1.38174	0.0493201	MWS20143	1
-0.880208	-0.559875	1.38142	0.0586591	Lmsn002548	1
-1.06757	-0.604764	1.0555	0.616834	Ovio19424	1
-1.08364	-0.601452	0.991229	0.693863	Ovio22415	1
-1.09185	-0.585199	1.0105	0.666555	Ovio35879	1
-1.01523	-0.642923	1.13009	0.528064	Ovio27468	1
-1.01666	-0.649489	1.11283	0.553317	Ovio05975	1
-1.00092	-0.69401	1.04762	0.647302	Ovio45338	1
-1.0037	-0.677902	1.08488	0.596713	Ovio08000	1
-1.14231	-0.429931	1.15647	0.415777	Ovio34230	1
-1.13857	-0.434463	1.15913	0.413907	pmb0676	1
-1.14316	-0.470551	1.09817	0.515544	Ovio28214	1
-1.00775	-0.620751	1.18378	0.444715	Ovio16467	1
-1.02528	-0.601922	1.17596	0.451239	Ovio12053	1
-1.00451	-0.601603	1.21491	0.391199	Ovio46900	1
-0.930693	-0.636972	1.28348	0.284188	Ovio28856	1
-0.865471	-0.707878	1.29272	0.280633	Ovio01806	1
-0.937591	-0.696387	1.20495	0.429028	Ovio40635	1
-0.942537	-0.676087	1.22438	0.394248	Ovio36299	1
-0.90832	-0.711637	1.23211	0.387843	Ovio20897	1
-0.897689	-0.712358	1.24694	0.36311	Ovio00574	1
-0.935377	-0.66391	1.24989	0.349401	Ovio16742	1
-0.747706	-0.808442	1.31499	0.241157	Ovio13326	1
-0.774512	-0.784144	1.31344	0.245218	Ovio08017	1
-0.799913	-0.768431	1.30369	0.264652	Ovio28165	1
-0.797389	-0.724277	1.34473	0.176941	Ovio24908	1
-0.7033	-0.935174	1.19905	0.43942	Ovio38325	1
-0.682654	-0.948089	1.20617	0.424574	Ovio07403	1
-0.772902	-0.895288	1.15786	0.510326	Ovio44840	1
-0.827721	-0.809673	1.21793	0.41946	Ovio28166	1
-0.815714	-0.804953	1.24241	0.378256	Ovio08028	1
-0.785371	-0.847103	1.22436	0.408119	mws1014	1
-0.783631	-0.855408	1.21384	0.4252	Ovio09035	1
-0.902098	-0.75307	1.18065	0.474515	Ovio08131	1
-0.662236	-0.88376	1.314	0.231998	Ovio49063	1
-0.731709	-0.858197	1.27672	0.313187	Ovio15373	1
-0.705665	-0.864519	1.29593	0.274258	Ovio09036	1
-0.635966	-0.950331	1.25912	0.327182	Ovio24202	1
0.0105354	-1.41654	0.653712	0.752297	Ovio04465	1
0.00506511	-1.41408	0.642437	0.766574	Ovio49654	1
-0.0727208	-1.38693	0.675784	0.783868	Ovio27795	1
-0.0481087	-1.39728	0.741722	0.703666	Ovio08828	1
-0.0919317	-1.38091	0.736421	0.736421	pmb0786	1
-0.220966	-1.32342	0.832101	0.712283	Ovio28779	1
-0.151666	-1.35301	0.836973	0.667706	mws0214	1
-0.173995	-1.34646	0.739364	0.781093	Ovio23996	1
-0.268192	-1.30201	0.791109	0.779094	Ovio37739	1
0.19524	-1.4665	0.675713	0.595546	Ovio39791	1
0.203102	-1.46839	0.664938	0.600354	Ovio19914	1
0.0898336	-1.43814	0.759908	0.588401	Ovio27677	1
0.0912591	-1.43988	0.741507	0.607113	Ovio44804	1
0.241483	-1.47496	0.564512	0.668963	Ovio48213	1
0.135539	-1.45173	0.595107	0.721082	Ovio27278	1
-0.0460788	-1.30649	1.11002	0.242547	Ovio04134	1
0.00195346	-1.33915	1.06396	0.273237	Ovio47918	1
-0.00795395	-1.34605	1.0454	0.308599	Ovio18473	1
-0.0960572	-1.32221	1.05323	0.365037	Ovio15727	1
0.0650752	-1.40765	0.909034	0.433536	Ovio42234	1
0.0504784	-1.42322	0.808184	0.56456	Ovio46387	1
0.0224155	-1.4146	0.817171	0.575012	Ovio35582	1
-0.042809	-1.39262	0.837162	0.598271	Ovio03663	1
-0.160578	-1.3251	0.982305	0.503378	Ovio41211	1
-0.1377	-1.33482	0.976205	0.496312	Ovio01807	1
0.242318	-1.15934	1.22556	-0.308538	Ovio23903	1
0.343797	-1.31235	1.07185	-0.103299	Ovio11811	1
0.257006	-1.25356	1.1563	-0.159747	Ovio34083	1
-0.243838	-1.07574	1.33532	-0.0157496	Ovio18350	1
-0.197839	-1.03719	1.36666	-0.131633	Ovio06000	1
-0.0491855	-1.20798	1.24019	0.0169748	Ovio48435	1
-0.0535703	-1.24448	1.19945	0.098598	Ovio23350	1
-0.146492	-1.20552	1.22886	0.123161	Ovio40886	1
-0.178621	-1.15436	1.27769	0.0552935	Ovio44838	1
0.0733961	-1.1829	1.2547	-0.145197	Ovio42226	1
0.0789216	-1.21292	1.23018	-0.0961857	Ovio46737	1
0.0474945	-1.22939	1.2186	-0.0367014	Ovio26682	1
0.498085	-1.44874	0.15815	0.792502	Ovio28820	1
0.544531	-1.45587	0.16526	0.746075	Ovio26872	1
0.465665	-1.46581	0.240823	0.75932	Ovio24086	1
0.468835	-1.46619	0.240667	0.756684	Ovio33861	1
0.489663	-1.47255	0.258207	0.724678	Ovio22713	1
0.629967	-1.46845	0.201009	0.637479	Ovio46435	1
0.624585	-1.4495	0.122124	0.702794	Ovio38754	1
0.539959	-1.48295	0.291653	0.651338	Ovio25786	1
0.394622	-1.49136	0.451713	0.645029	Ovio09043	1
0.419267	-1.49254	0.435225	0.638051	Ovio11761	1
0.430085	-1.4968	0.480041	0.586672	Ovio28005	1
0.34293	-1.48665	0.66734	0.476378	Ovio09048	1
0.341495	-1.49068	0.596411	0.552771	Ovio41307	1
0.520001	-1.48832	0.635261	0.333063	Ovio08321	1
0.495949	-1.48774	0.652192	0.339595	Ovio19918	1
0.519437	-1.49946	0.518201	0.46182	Ovio22672	1
0.664961	-1.48766	0.467313	0.35539	Ovio01742	1
0.721971	-1.47889	0.42941	0.327506	Ovio18004	1
0.478067	-1.36347	0.952819	-0.0674181	Ovio15296	1
0.233842	-1.3279	1.08718	0.00688026	Ovio48079	1
0.328333	-1.38816	0.979137	0.0806859	Ovio05966	1
0.320368	-1.45112	0.841342	0.28941	Ovio36514	1
0.362654	-1.44819	0.844465	0.241069	Ovio31213	1
0.348585	-1.46499	0.791769	0.324637	Ovio06858	1
0.786664	-1.41497	0.615521	0.0127818	Ovio48596	1
0.731834	-1.42363	0.66086	0.0309366	Ovio25421	1
0.742497	-1.37438	0.740292	-0.108413	Ovio06685	1
-0.116578	-0.488913	-0.829523	1.43501	Ovio02888	1
-0.127233	-0.478719	-0.830834	1.43679	Ovio03662	1
-0.14465	-0.471865	-0.824521	1.44104	Ovio25894	1
-0.144315	-0.474627	-0.822421	1.44136	Ovio14590	1
-0.107252	-0.463806	-0.856909	1.42797	Ovio06578	1
-0.0982023	-0.481003	-0.848653	1.42786	Ovio07992	1
-0.143196	-0.448516	-0.845035	1.43675	Ovio38226	1
-0.166027	-0.437263	-0.838368	1.44166	Ovio32196	1
-0.205645	-0.416354	-0.827183	1.44918	Ovio47357	1
-0.144157	-0.56275	-0.74488	1.45179	Ovio42761	1
-0.152029	-0.568834	-0.733527	1.45439	Ovio47990	1
-0.109954	-0.597777	-0.737035	1.44477	Ovio15168	1
-0.105184	-0.591367	-0.7464	1.44295	Ovio03462	1
-0.104866	-0.527943	-0.803875	1.43668	Ovio36188	1
-0.119487	-0.541893	-0.781372	1.44275	Ovio20264	1
-0.121869	-0.552979	-0.769747	1.44459	Ovio35872	1
-0.184147	-0.47922	-0.790014	1.45338	Ovio32603	1
-0.204835	-0.471738	-0.781229	1.4578	Lmzn006829	1
-0.220288	-0.501129	-0.743856	1.46527	Ovio30220	1
-0.210264	-0.523642	-0.731291	1.4652	Ovio20566	1
-0.211781	-0.516902	-0.73622	1.4649	Ovio40122	1
-0.176707	-0.506557	-0.77164	1.4549	Ovio25781	1
-0.182113	-0.513666	-0.761374	1.45715	Ovio23635	1
-0.168125	-0.526421	-0.760296	1.45484	Ovio26139	1
-0.180797	-0.556341	-0.723701	1.46084	Ovio06764	1
-0.172822	-0.569542	-0.717442	1.45981	Ovio40804	1
-0.185362	-0.5678	-0.709609	1.46277	Ovio14920	1
-0.197849	-0.544299	-0.721904	1.46405	Ovio49076	1
-0.238729	-0.520658	-0.712	1.47139	Ovio22449	1
-0.22506	-0.529116	-0.714927	1.4691	pmp001273	1
-0.222205	-0.534846	-0.711888	1.46894	Ovio30717	1
-0.22399	-0.546068	-0.700131	1.47019	Ovio43023	1
-0.243275	-0.539377	-0.691175	1.47383	Ovio23646	1
-0.407754	-0.388628	-0.689374	1.48576	Ovio10772	1
-0.407641	-0.395652	-0.683399	1.48669	mws1488	1
-0.403233	-0.41096	-0.673889	1.48808	Ovio40844	1
-0.424822	-0.395975	-0.667997	1.48879	Ovio40652	1
-0.410426	-0.444483	-0.637569	1.49248	Ovio24018	1
-0.418342	-0.439583	-0.634932	1.49286	Ovio19999	1
-0.399137	-0.461068	-0.632472	1.49268	mws0126	1
-0.387405	-0.455004	-0.648389	1.4908	Ovio36524	1
-0.401762	-0.443898	-0.645808	1.49147	Ovio24119	1
-0.40995	-0.364852	-0.70774	1.48254	Ovio07799	1
-0.441622	-0.330293	-0.70902	1.48093	Ovio03325	1
-0.440843	-0.331802	-0.708455	1.4811	Ovio14438	1
-0.440363	-0.342272	-0.700166	1.4828	Ovio40653	1
-0.426587	-0.347248	-0.708078	1.48191	Ovio39500	1
-0.472988	-0.320103	-0.689576	1.48267	Hmqp006023	1
-0.484285	-0.342726	-0.660281	1.48729	Ovio45438	1
-0.466172	-0.347504	-0.672719	1.4864	Ovio23552	1
-0.437752	-0.377233	-0.672778	1.48776	Ovio38035	1
-0.448862	-0.368769	-0.670136	1.48777	MA10074217	1
-0.462012	-0.377476	-0.650697	1.49018	Ovio40828	1
-0.345701	-0.429938	-0.706447	1.48209	Ovio39779	1
-0.356929	-0.421954	-0.703999	1.48288	Ovio49771	1
-0.37016	-0.394835	-0.716247	1.48124	Ovio06414	1
-0.36925	-0.404392	-0.708821	1.48246	Ovio12597	1
-0.360574	-0.386264	-0.731548	1.47839	Ovio11238	1
-0.307554	-0.402529	-0.761039	1.47112	Ovio20576	1
-0.308939	-0.41512	-0.749299	1.47336	Ovio21020	1
-0.367121	-0.336279	-0.767396	1.4708	Ovio03515	1
-0.280879	-0.496032	-0.700871	1.47778	Ovio49415	1
-0.262059	-0.505008	-0.707818	1.47489	Ovio39360	1
-0.287772	-0.512076	-0.680605	1.48045	Ovio12840	1
-0.292346	-0.520369	-0.669165	1.48188	Ovio27148	1
-0.308507	-0.500254	-0.674397	1.48316	Ovio43845	1
-0.348445	-0.467831	-0.670419	1.48669	Ovio21253	1
-0.330178	-0.463829	-0.689418	1.48342	Ovio34550	1
-0.268707	-0.461441	-0.741341	1.47149	Ovio07312	1
-0.283672	-0.435846	-0.751707	1.47123	Ovio12052	1
-0.295755	-0.46106	-0.72013	1.47694	Ovio12089	1
-0.293027	-0.452759	-0.729614	1.4754	Ovio19519	1
-0.304529	-0.470814	-0.704349	1.47969	Ovio10056	1
-0.293281	-0.47463	-0.71009	1.478	Ovio40649	1
-0.321763	-0.448583	-0.709936	1.48028	Ovio04373	1
-0.301359	-0.661866	-0.52019	1.48341	Ovio48691	1
-0.318082	-0.658257	-0.509052	1.48539	Ovio11639	1
-0.318325	-0.691856	-0.472093	1.48227	Ovio33927	1
-0.309403	-0.685939	-0.48681	1.48215	Ovio07519	1
-0.319988	-0.672674	-0.491704	1.48437	Ovio04144	1
-0.376523	-0.646791	-0.467196	1.49051	Ovio02221	1
-0.382259	-0.647368	-0.461078	1.4907	Ovio37839	1
-0.363071	-0.668643	-0.455966	1.48768	Ovio00993	1
-0.360893	-0.664436	-0.46269	1.48802	Ovio31044	1
-0.348424	-0.647582	-0.492761	1.48877	Ovio36394	1
-0.347039	-0.647469	-0.494165	1.48867	Ovio42465	1
-0.347872	-0.644034	-0.497089	1.489	Ovio20779	1
-0.363415	-0.644711	-0.481867	1.48999	Ovio22032	1
-0.356268	-0.650453	-0.482347	1.48907	Cmln001955	1
-0.349688	-0.60573	-0.535799	1.49122	Ovio03357	1
-0.360968	-0.614655	-0.516177	1.4918	Ovio27981	1
-0.355374	-0.628809	-0.506407	1.49059	Ovio36261	1
-0.365223	-0.621164	-0.505376	1.49176	Ovio45314	1
-0.339414	-0.638492	-0.510791	1.4887	Ovio18469	1
-0.349109	-0.634157	-0.506506	1.48977	Ovio07071	1
-0.346775	-0.63841	-0.504124	1.48931	Ovio39056	1
-0.381177	-0.603003	-0.509605	1.49379	Ovio14666	1
-0.377222	-0.604729	-0.511495	1.49345	Ovio07420	1
-0.383212	-0.624238	-0.485213	1.49266	Ovio40232	1
-0.388612	-0.621734	-0.482762	1.49311	Ovio23291	1
-0.380027	-0.61964	-0.493131	1.4928	Ovio28163	1
-0.427437	-0.588075	-0.481141	1.49665	Ovio16423	1
-0.418928	-0.588978	-0.488435	1.49634	Ovio07601	1
-0.417802	-0.589357	-0.489123	1.49628	Lmcn009539	1
-0.417763	-0.587362	-0.491254	1.49638	Ovio26833	1
-0.409715	-0.600429	-0.485236	1.49538	Ovio11183	1
-0.412388	-0.599546	-0.483597	1.49553	Ovio33823	1
-0.436774	-0.596884	-0.462643	1.4963	Ovio40834	1
-0.448273	-0.587976	-0.460759	1.49701	Ovio14244	1
-0.444363	-0.582201	-0.470757	1.49732	Ovio07533	1
-0.435658	-0.610258	-0.449363	1.49528	Ovio36539	1
-0.412086	-0.62686	-0.454572	1.49352	Ovio22189	1
-0.404863	-0.629326	-0.458934	1.49312	Ovio15140	1
-0.398514	-0.613423	-0.482184	1.49412	Ovio03070	1
-0.403724	-0.616335	-0.474063	1.49412	Ovio25327	1
-0.406335	-0.618649	-0.469054	1.49404	Ovio13762	1
-0.402654	-0.689299	-0.393851	1.48581	Ovio09110	1
-0.406351	-0.683953	-0.396311	1.48662	Ovio16413	1
-0.39574	-0.69745	-0.391334	1.48452	Ovio02277	1
-0.399804	-0.702214	-0.381684	1.4837	Ovio48631	1
-0.383545	-0.68916	-0.413017	1.48572	Ovio13806	1
-0.387271	-0.674533	-0.425997	1.4878	Ovio14956	1
-0.411085	-0.644814	-0.435835	1.49173	Ovio18362	1
-0.408696	-0.637547	-0.446206	1.49245	Lmhp007836	1
-0.391376	-0.647874	-0.45173	1.49098	Ovio45829	1
-0.393066	-0.658951	-0.437815	1.48983	Ovio40107	1
-0.418538	-0.669445	-0.400682	1.48866	Ovio40950	1
-0.426545	-0.653231	-0.411003	1.49078	Ovio31711	1
-0.425187	-0.658858	-0.406013	1.49006	Ovio18683	1
-0.401294	-0.661415	-0.426982	1.48969	Ovio45865	1
-0.407457	-0.662455	-0.41971	1.48962	Ovio23856	1
-0.378506	-0.494835	-0.619386	1.49273	Ovio02185	1
-0.375473	-0.514289	-0.603615	1.49338	Ovio20637	1
-0.372799	-0.511976	-0.608205	1.49298	Ovio05935	1
-0.341825	-0.520103	-0.627618	1.48955	pme0264	1
-0.353346	-0.501385	-0.635291	1.49002	Ovio07821	1
-0.314979	-0.542158	-0.629616	1.48675	Ovio39759	1
-0.322279	-0.539124	-0.626293	1.4877	Ovio38233	1
-0.32275	-0.544248	-0.620964	1.48796	Ovio31261	1
-0.312232	-0.526177	-0.647141	1.48555	Ovio44427	1
-0.30507	-0.539953	-0.640115	1.48514	Ovio04509	1
-0.310805	-0.537215	-0.637882	1.4859	Ovio38898	1
-0.29305	-0.575057	-0.616333	1.48444	Ovio20783	1
-0.312319	-0.562142	-0.612558	1.48702	Ovio48197	1
-0.310625	-0.556943	-0.619067	1.48663	Ovio15722	1
-0.290115	-0.55984	-0.633606	1.48356	MWSCX016	1
-0.271565	-0.570205	-0.639027	1.4808	Ovio47410	1
-0.271942	-0.56685	-0.641958	1.48075	Ovio27606	1
-0.283951	-0.539591	-0.658066	1.48161	Ovio21676	1
-0.325267	-0.593725	-0.569926	1.48892	Ovio17306	1
-0.310826	-0.586288	-0.590011	1.48712	Lmqn012798	1
-0.319834	-0.580331	-0.588131	1.4883	Ovio30250	1
-0.287189	-0.604446	-0.592127	1.48376	Ovio07871	1
-0.284911	-0.611246	-0.587213	1.48337	MWSmce134	1
-0.301303	-0.60422	-0.580232	1.48575	Ovio20908	1
-0.30437	-0.600616	-0.581218	1.4862	pmn001691	1
-0.306403	-0.604308	-0.575719	1.48643	Ovio13144	1
-0.299262	-0.614605	-0.571446	1.48531	Ovio27786	1
-0.304562	-0.612603	-0.568881	1.48605	pme0243	1
-0.304734	-0.619506	-0.561658	1.4859	Ovio34358	1
-0.299836	-0.622972	-0.562368	1.48518	Ovio28638	1
-0.322472	-0.614647	-0.551031	1.48815	Ovio33008	1
-0.370365	-0.584473	-0.53879	1.49363	Ovio34359	1
-0.384832	-0.562923	-0.547372	1.49513	Ovio13002	1
-0.354004	-0.582485	-0.55569	1.49218	Ovio22048	1
-0.366767	-0.577168	-0.549515	1.49345	Ovio36758	1
-0.372397	-0.569737	-0.551898	1.49403	Ovio00830	1
-0.361746	-0.57047	-0.560826	1.49304	Ovio43564	1
-0.354833	-0.532988	-0.603922	1.49174	Ovio14868	1
-0.34414	-0.555609	-0.591301	1.49105	Ovio11892	1
-0.345936	-0.561596	-0.583811	1.49134	Ovio27009	1
-0.348243	-0.559288	-0.584049	1.49158	Zmyn004548	1
-0.329796	-0.554221	-0.60521	1.48923	Ovio13530	1
-0.338265	-0.551182	-0.600794	1.49024	Ovio32653	1
-0.387583	-0.526463	-0.580975	1.49502	Ovio44578	1
-0.384825	-0.521383	-0.588401	1.49461	Ovio21653	1
-0.364002	-0.557875	-0.571376	1.49325	Ovio36783	1
-0.380812	-0.542773	-0.571134	1.49472	Ovio14299	1
-0.402302	-0.559612	-0.534511	1.49642	Ovio09549	1
-0.398475	-0.566766	-0.530827	1.49607	Ovio38827	1
-0.413286	-0.558257	-0.525564	1.49711	Ovio38260	1
-0.401556	-0.535847	-0.558981	1.49638	Ovio40231	1
-0.406763	-0.538464	-0.551562	1.49679	Ovio10422	1
-0.398689	-0.545506	-0.552041	1.49624	mws1320	1
-0.422414	-0.522716	-0.552545	1.49767	Ovio37303	1
-0.41672	-0.516876	-0.563586	1.49718	Ovio42856	1
-0.414709	-0.474921	-0.6056	1.49523	Ovio00133	1
-0.426262	-0.494212	-0.576687	1.49716	Ovio22417	1
-0.416004	-0.490879	-0.589334	1.49622	Ovio41485	1
-0.412401	-0.494692	-0.588998	1.49609	Ovio47048	1
-0.406385	-0.508304	-0.581441	1.49613	Ovio07537	1
-0.45901	-0.478917	-0.560622	1.49855	Ovio22566	1
-0.456662	-0.47622	-0.565436	1.49832	Lmmn003323	1
-0.469878	-0.485712	-0.543655	1.49925	Ovio06359	1
-0.466741	-0.483465	-0.548853	1.49906	Ovio03181	1
-0.463723	-0.492175	-0.543289	1.49919	Ovio13708	1
-0.459613	-0.485665	-0.553545	1.49882	Ovio40446	1
-0.444255	-0.478593	-0.574858	1.49771	Ovio26591	1
-0.432818	-0.482274	-0.582017	1.49711	Ovio41016	1
-0.434343	-0.487057	-0.576034	1.49743	Ovio16716	1
-0.440153	-0.466573	-0.590069	1.49679	Ovio32637	1
-0.459615	-0.458004	-0.579934	1.49755	Ovio16451	1
-0.298511	-0.721591	-0.456875	1.47698	Ovio38767	1
-0.273342	-0.745718	-0.452226	1.47129	Ovio40601	1
-0.250211	-0.731035	-0.489572	1.47082	Ovio46438	1
-0.261113	-0.723215	-0.488736	1.47306	Ovio00669	1
-0.258491	-0.725374	-0.488633	1.4725	Ovio10707	1
-0.262236	-0.716715	-0.494999	1.47395	Ovio08598	1
-0.271036	-0.713185	-0.491139	1.47536	Ovio42310	1
-0.268919	-0.725781	-0.47892	1.47362	Ovio17862	1
-0.335711	-0.726388	-0.416482	1.47858	Ovio20667	1
-0.339983	-0.733526	-0.404027	1.47754	Ovio21469	1
-0.313198	-0.740602	-0.4213	1.4751	Ovio33694	1
-0.336696	-0.695142	-0.451311	1.48315	Ovio08582	1
-0.32022	-0.724945	-0.432857	1.47802	Ovio21633	1
-0.33196	-0.716185	-0.431851	1.48	Ovio13707	1
-0.325397	-0.715902	-0.438374	1.47967	Ovio41865	1
-0.259456	-0.707589	-0.50754	1.47459	Ovio08523	1
-0.2754	-0.699441	-0.502474	1.47731	Ovio03983	1
-0.269405	-0.702359	-0.504559	1.47632	Ovio43648	1
-0.278372	-0.692458	-0.507498	1.47833	Ovio01563	1
-0.27313	-0.695068	-0.509273	1.47747	Ovio45022	1
-0.260936	-0.688404	-0.527175	1.47652	mws0237	1
-0.253675	-0.685937	-0.536103	1.47571	Ovio25798	1
-0.203977	-0.716552	-0.545036	1.46557	Ovio20979	1
-0.218065	-0.699635	-0.551564	1.46926	Ovio24629	1
-0.222514	-0.710374	-0.536231	1.46912	Ovio03224	1
-0.226902	-0.712189	-0.530543	1.46963	Ovio38811	1
-0.213894	-0.731076	-0.520816	1.46579	Ovio41410	1
-0.232817	-0.724261	-0.512229	1.46931	Ovio17242	1
-0.223432	-0.73462	-0.508769	1.46682	Ovio00596	1
-0.195342	-0.773794	-0.488436	1.45757	Ovio15422	1
-0.208949	-0.766717	-0.484927	1.46059	Ovio11134	1
-0.212233	-0.756059	-0.494256	1.46255	Ovio17685	1
-0.214211	-0.756739	-0.491788	1.46274	Ovio32262	1
-0.215549	-0.756818	-0.49055	1.46292	Ovio28307	1
-0.204036	-0.743949	-0.514838	1.46282	Ovio26281	1
-0.192967	-0.75584	-0.510825	1.45963	Ovio27697	1
-0.238279	-0.758334	-0.469043	1.46566	Ovio31072	1
-0.148031	-0.796618	-0.501664	1.44631	Ovio42504	1
-0.163081	-0.801414	-0.483676	1.44817	Ovio32253	1
-0.163814	-0.794163	-0.491478	1.44945	Ovio39890	1
-0.168694	-0.776926	-0.507197	1.45282	Ovio38668	1
-0.168853	-0.686029	-0.605864	1.46075	Ovio07065	1
-0.166383	-0.68126	-0.612748	1.46039	Ovio13096	1
-0.145364	-0.688393	-0.621728	1.45549	Ovio03381	1
-0.146948	-0.689209	-0.619663	1.45582	Ovio18210	1
-0.145119	-0.68299	-0.627479	1.45559	Ovio09455	1
-0.137818	-0.686049	-0.629931	1.4538	Ovio43077	1
-0.132237	-0.69383	-0.626177	1.45224	Ovio16385	1
-0.130117	-0.697452	-0.624049	1.45162	Ovio06729	1
-0.16711	-0.658736	-0.635202	1.46105	Ovio27485	1
-0.158871	-0.666728	-0.633486	1.45909	Ovio13469	1
-0.154775	-0.663401	-0.640016	1.45819	Ovio32012	1
-0.157104	-0.663864	-0.637755	1.45872	Ovio24095	1
-0.178914	-0.635192	-0.649625	1.46373	Ovio34814	1
-0.165132	-0.648388	-0.647141	1.46066	Ovio37123	1
-0.13431	-0.640471	-0.678352	1.45313	Ovio15514	1
-0.138787	-0.637629	-0.677803	1.45422	Lmbn004685	1
-0.146132	-0.609779	-0.699337	1.45525	Ovio15555	1
-0.151145	-0.60593	-0.699289	1.45636	Ovio22233	1
-0.133669	-0.62104	-0.697739	1.45245	Ovio16080	1
-0.11397	-0.654434	-0.679636	1.44804	Ovio44492	1
-0.100215	-0.669858	-0.674384	1.44446	Ovio02750	1
-0.238521	-0.594748	-0.64219	1.47546	Ovio16232	1
-0.227525	-0.594559	-0.651224	1.47331	Ovio18950	1
-0.22216	-0.588372	-0.661501	1.47203	Ovio29465	1
-0.212857	-0.592081	-0.665279	1.47022	Ovio02491	1
-0.189662	-0.613796	-0.662346	1.4658	mws5035	1
-0.257861	-0.572035	-0.648518	1.47841	Ovio45545	1
-0.256987	-0.573574	-0.647747	1.47831	Ovio08073	1
-0.244908	-0.578819	-0.652497	1.47622	Ovio25303	1
-0.264759	-0.587832	-0.627484	1.48007	mws2368	1
-0.251207	-0.608092	-0.618664	1.47796	Ovio08324	1
-0.238798	-0.609712	-0.627229	1.47574	Ovio17602	1
-0.240904	-0.606099	-0.62909	1.47609	Ovio03407	1
-0.231064	-0.619926	-0.623364	1.47435	Ovio43046	1
-0.19227	-0.685012	-0.588243	1.46552	Ovio24952	1
-0.196948	-0.676217	-0.593644	1.46681	pmn001694	1
-0.198025	-0.675424	-0.593599	1.46705	Hmqn003054	1
-0.208219	-0.672789	-0.588066	1.46907	Ovio12217	1
-0.223431	-0.673055	-0.575288	1.47177	Lmbn003970	1
-0.219765	-0.633883	-0.618532	1.47218	pme1975	1
-0.216257	-0.629305	-0.625961	1.47152	Ovio35976	1
-0.215348	-0.631585	-0.624406	1.47134	Ovio12630	1
-0.211268	-0.643092	-0.616092	1.47045	Ovio27203	1
-0.231226	-0.643181	-0.599753	1.47416	Ovio48714	1
-0.216728	-0.656192	-0.598298	1.47122	Ovio17886	1
-0.27645	-0.652027	-0.552472	1.48095	Ovio33937	1
-0.271024	-0.65957	-0.549225	1.47982	Ovio49420	1
-0.256886	-0.662702	-0.558051	1.47764	Ovio27847	1
-0.249889	-0.655405	-0.571614	1.47691	Ovio26138	1
-0.268517	-0.642896	-0.568805	1.48022	Ovio13876	1
-0.270306	-0.631642	-0.578882	1.48083	Ovio27600	1
-0.277579	-0.629557	-0.574819	1.48196	Ovio45968	1
-0.244789	-0.639766	-0.592024	1.47658	Ovio38541	1
-0.254002	-0.635836	-0.588351	1.47819	Ovio18161	1
-0.213772	0.009727	-1.10905	1.31309	Ovio11394	1
-0.256996	0.0541426	-1.1049	1.30775	Ovio02443	1
-0.237989	-0.0771051	-1.04407	1.35917	Ovio02680	1
-0.221622	-0.160386	-1.00319	1.3852	Ovio29945	1
-0.181536	-0.103669	-1.0648	1.35	Ovio40564	1
-0.153708	-0.140218	-1.06	1.35393	Ovio48390	1
-0.0917738	-0.141977	-1.09641	1.33016	Ovio02142	1
-0.0987564	-0.350954	-0.951146	1.40086	Ovio09996	1
-0.0867767	-0.360876	-0.951342	1.39899	Zmzp005934	1
-0.0746677	-0.414828	-0.917693	1.40719	Ovio06042	1
-0.0764662	-0.409009	-0.921097	1.40657	Ovio39938	1
-0.0886849	-0.392331	-0.926223	1.40724	Ovio00949	1
-0.0636452	-0.382176	-0.949803	1.39562	Ovio44782	1
-0.0639405	-0.39392	-0.940668	1.39853	Ovio38732	1
-0.0436458	-0.390153	-0.956085	1.38988	Ovio12626	1
-0.0456459	-0.414409	-0.936239	1.39629	Ovio03580	1
-0.113922	-0.28421	-0.989839	1.38797	Ovio06995	1
-0.138502	-0.243941	-1.00213	1.38457	Ovio09106	1
-0.0562203	-0.273975	-1.03225	1.36244	Ovio41939	1
-0.0550007	-0.30244	-1.01326	1.3707	pma1303	1
-0.0861048	-0.257479	-1.02555	1.36914	Ovio19540	1
-0.262234	-0.308255	-0.870931	1.44142	Ovio07057	1
-0.254488	-0.279519	-0.898012	1.43202	Ovio26282	1
-0.273847	-0.272034	-0.889388	1.43527	Ovio18113	1
-0.248327	-0.350287	-0.848836	1.44745	Ovio46197	1
-0.201724	-0.273702	-0.93944	1.41487	Ovio14348	1
-0.212146	-0.265494	-0.938133	1.41577	Ovio31562	1
-0.179953	-0.306279	-0.930681	1.41691	Ovio42441	1
-0.555445	-0.20924	-0.70286	1.46754	Ovio17920	1
-0.606966	-0.17443	-0.680721	1.46212	Ovio45452	1
-0.605071	-0.219362	-0.647482	1.47192	mws1200	1
-0.594799	-0.286864	-0.602063	1.48373	Ovio05506	1
-0.610077	-0.267847	-0.602836	1.48076	Ovio17966	1
-0.615292	-0.273048	-0.593203	1.48154	pmb2795	1
-0.617223	-0.286551	-0.579743	1.48352	Hmgn001653	1
-0.658588	-0.239886	-0.576698	1.47517	Lmbn001981	1
-0.661344	-0.2306	-0.581565	1.47351	Ovio38828	1
-0.646918	-0.241132	-0.58773	1.47578	Ovio43208	1
-0.639165	-0.236414	-0.599577	1.47516	Ovio11567	1
-0.695286	-0.120443	-0.633617	1.44935	Ovio44709	1
-0.676612	-0.137231	-0.640025	1.45387	Ovio20830	1
-0.626466	-0.1189	-0.703332	1.4487	Ovio36969	1
-0.531169	-0.262105	-0.683761	1.47703	Ovio05367	1
-0.562592	-0.28035	-0.639099	1.48204	Ovio46199	1
-0.511364	-0.338462	-0.638771	1.4886	Ovio07958	1
-0.498504	-0.364946	-0.627883	1.49133	Ovio14957	1
-0.546461	-0.339176	-0.604598	1.49024	Ovio46237	1
-0.503226	-0.234997	-0.730673	1.4689	Ovio45872	1
-0.492924	-0.253243	-0.725668	1.47184	Ovio23746	1
-0.450251	-0.272447	-0.748133	1.47083	Ovio39159	1
-0.463607	-0.274661	-0.734748	1.47302	Ovio40771	1
-0.445886	-0.252226	-0.767611	1.46572	Hmqp000191	1
-0.450559	-0.227304	-0.782581	1.46044	Ovio20371	1
-0.389898	-0.159741	-0.880908	1.43055	Ovio36891	1
-0.460794	-0.120147	-0.850689	1.43163	Ovio46489	1
-0.444281	-0.115191	-0.867618	1.42709	Ovio09752	1
-0.345364	-0.255872	-0.8471	1.44834	Ovio20775	1
-0.36658	-0.243669	-0.839437	1.44969	Ovio22108	1
-0.379061	-0.235346	-0.835639	1.45005	Ovio42661	1
-0.300934	-0.181464	-0.933569	1.41597	Ovio04080	1
-0.32695	-0.196095	-0.904209	1.42725	Ovio42551	1
-0.304471	-0.109278	-0.978402	1.39215	Ovio02711	1
-0.375772	-0.0701748	-0.950576	1.39652	Ovio00249	1
-0.523765	-0.16917	-0.761903	1.45484	Ovio00834	1
-0.556995	-0.107676	-0.776102	1.44077	Ovio18774	1
-0.531365	-0.114848	-0.793959	1.44017	Ovio22126	1
-0.556753	-0.0343535	-0.825639	1.41675	Ovio05576	1
-0.506343	-0.0417468	-0.864303	1.41239	Ovio13222	1
-0.716217	0.0445526	-0.72706	1.39872	Ovio28254	1
-0.783299	0.0963877	-0.691249	1.37816	Ovio14268	1
-0.781728	-0.014892	-0.619378	1.416	Ovio24002	1
-0.702579	-0.00949198	-0.705278	1.41735	Ovio06902	1
-0.690263	-0.0509454	-0.689171	1.43038	Ovio47618	1
-0.637054	0.0204222	-0.787957	1.40459	Ovio14243	1
-0.6583	0.0945905	-0.813319	1.37703	Ovio17576	1
-0.606918	0.0795144	-0.851253	1.37866	Ovio25238	1
-0.938596	0.068889	-0.496837	1.36654	Ovio28521	1
-0.998131	0.132175	-0.464608	1.33056	Ovio38955	1
-0.932772	-0.0189422	-0.439757	1.39147	Ovio11920	1
-0.919697	0.0101402	-0.478069	1.38763	Ovio14867	1
-0.966127	0.0316278	-0.435234	1.36973	Ovio20565	1
-1.01391	0.0825901	-0.409404	1.34073	Ovio11903	1
-1.05768	0.128847	-0.38215	1.31098	Ovio36131	1
-1.03399	0.00240144	-0.320501	1.35209	Cmln002599	1
-1.01499	0.00134793	-0.346419	1.36007	MWSmce118	1
-1.00428	-0.0328749	-0.333629	1.37078	Ovio48655	1
-0.813331	-0.19534	-0.442138	1.45081	Ovio20765	1
-0.827355	-0.189322	-0.430498	1.44717	Ovio49179	1
-0.846057	-0.172329	-0.422455	1.44084	Ovio13558	1
-0.885782	-0.170393	-0.374299	1.43047	Ovio24540	1
-0.846677	-0.219717	-0.379565	1.44596	Ovio29013	1
-0.858451	-0.224151	-0.360587	1.44319	Ovio48710	1
-0.927893	-0.192723	-0.298174	1.41879	Hmgp006596	1
-0.929733	-0.166276	-0.320134	1.41614	Ovio27715	1
-0.951163	-0.14031	-0.314481	1.40595	Ovio01848	1
-0.867308	-0.0170965	-0.521229	1.40563	Ovio10212	1
-0.850284	0.0183892	-0.566564	1.39846	Lmhp112042	1
-0.880312	-0.0622539	-0.471309	1.41388	Ovio44136	1
-0.855749	-0.0961941	-0.474118	1.42606	mws0021	1
-0.781443	-0.103414	-0.554358	1.43921	Ovio45953	1
-0.762336	-0.136436	-0.549697	1.44847	Ovio06636	1
-0.739201	-0.140738	-0.571621	1.45156	Ovio48656	1
-0.815517	-0.153742	-0.474945	1.4442	NK10246260	1
-0.778149	-0.173251	-0.502023	1.45342	Ovio09569	1
-0.756483	-0.262113	-0.449937	1.46853	Ovio27780	1
-0.722877	-0.215316	-0.528648	1.46684	Ovio23413	1
-1.06764	-0.203102	-0.0757916	1.34653	Ovio13191	1
-1.07011	-0.2553	-0.0123333	1.33774	Ovio33363	1
-1.09096	-0.225936	-0.00925443	1.32615	Ovio26361	1
-1.09836	-0.198668	-0.0271308	1.32416	pmp001284	1
-0.958776	-0.297281	-0.147708	1.40376	Ovio48936	1
-0.98804	-0.27543	-0.126466	1.38994	Ovio03884	1
-0.975466	-0.255632	-0.167176	1.39827	Ovio18266	1
-0.973976	-0.271272	-0.152768	1.39801	Ovio25775	1
-1.00983	-0.309575	-0.0523308	1.37174	Ovio26807	1
-1.02294	-0.297466	-0.044563	1.36497	Ovio07994	1
-0.959855	-0.363055	-0.0706053	1.39352	Ovio18647	1
-0.964233	-0.323948	-0.109437	1.39762	Ovio38669	1
-1.16348	0.109514	-0.207491	1.26146	Ovio49483	1
-1.14585	0.0377458	-0.177944	1.28605	Zmln000313	1
-1.09583	-0.00617368	-0.220986	1.32299	Ovio41729	1
-1.14989	-0.0771639	-0.0643269	1.29138	Ovio37994	1
-1.12008	-0.0980794	-0.0958401	1.314	Ovio27660	1
-1.21744	0.0248458	-0.0385538	1.23115	mws0924	1
-1.16972	-0.0056914	-0.098201	1.27361	Ovio26104	1
-0.764537	-0.530909	-0.156804	1.45225	Ovio23014	1
-0.772825	-0.544536	-0.128245	1.44561	Lmyn002971	1
-0.779691	-0.50932	-0.162309	1.45132	Ovio04931	1
-0.789829	-0.50746	-0.150472	1.44776	Ovio48701	1
-0.784834	-0.484865	-0.184564	1.45426	Ovio26818	1
-0.772986	-0.495919	-0.187587	1.45649	MWSmce370	1
-0.79901	-0.478806	-0.172239	1.45006	Lmmp007480	1
-0.83621	-0.464718	-0.136487	1.43741	Ovio26154	1
-0.839828	-0.467146	-0.128296	1.43527	Ovio20015	1
-0.851032	-0.453603	-0.128372	1.43301	MWSmce548	1
-0.847562	-0.439292	-0.150508	1.43736	Ovio06857	1
-0.851487	-0.43739	-0.147097	1.43597	Ovio20319	1
-0.825944	-0.450195	-0.168427	1.44457	Ovio00137	1
-0.8127	-0.440584	-0.197992	1.45128	Ovio38387	1
-0.838016	-0.521911	-0.0618708	1.4218	Ovio02703	1
-0.840706	-0.530232	-0.0467645	1.4177	pmb2786	1
-0.82796	-0.508112	-0.0947748	1.43085	Ovio09323	1
-0.843645	-0.475561	-0.112391	1.4316	Ovio07716	1
-0.827597	-0.491645	-0.115997	1.43524	Ovio01641	1
-0.880857	-0.476144	-0.0552065	1.41221	Ovio02225	1
-0.882322	-0.474413	-0.0551431	1.41188	Ovio46593	1
-0.870773	-0.484823	-0.0597252	1.41532	Ovio01569	1
-0.872135	-0.484867	-0.0575554	1.41456	Ovio40575	1
-0.912312	-0.445999	-0.0441239	1.40244	Ovio48056	1
-0.901617	-0.459768	-0.0435363	1.40492	Ovio17037	1
-0.917641	-0.41814	-0.0706681	1.40645	Ovio43464	1
-0.915186	-0.421412	-0.0704835	1.40708	Ovio14315	1
-0.883656	-0.43613	-0.101035	1.42082	Ovio03808	1
-0.783734	-0.597923	-0.0418931	1.42355	Ovio31626	1
-0.795626	-0.60602	-0.0124132	1.41406	Ovio15402	1
-0.810201	-0.581843	-0.0237492	1.41579	Ovio26119	1
-0.763792	-0.641826	-0.0102129	1.41583	Ovio10335	1
-0.772696	-0.627062	-0.0177821	1.41754	Ovio44618	1
-0.776549	-0.622131	-0.0189125	1.41759	Ovio33566	1
-0.763377	-0.629217	-0.0288514	1.42145	Hmqp005411	1
-0.756879	-0.629421	-0.038304	1.4246	Ovio17271	1
-0.79684	-0.630387	0.0247128	1.40251	Ovio08776	1
-0.784534	-0.630575	0.00555253	1.40956	Ovio41001	1
-0.820079	-0.60665	0.027191	1.39954	Ovio29188	1
-0.833985	-0.591759	0.0280669	1.39768	Ovio34192	1
-0.835655	-0.594388	0.0346271	1.39542	Ovio31060	1
-0.835322	-0.598182	0.0396448	1.39386	Ovio46461	1
-0.824838	-0.584247	0.00256695	1.40652	Ovio14641	1
-0.85854	-0.553411	0.0132111	1.39874	Ovio03977	1
-0.852559	-0.566335	0.021778	1.39712	Lmqp000427	1
-0.844746	-0.55293	-0.0096553	1.40733	Ovio25850	1
-0.846705	-0.546432	-0.0155013	1.40864	Ovio22444	1
-0.838819	-0.555447	-0.0155627	1.40983	Ovio37660	1
-0.851207	-0.53627	-0.0222622	1.40974	Lmbn005443	1
-0.871019	-0.575475	0.0659855	1.38051	Ovio24833	1
-0.851414	-0.588119	0.0515293	1.388	Ovio34034	1
-0.741514	-0.619062	-0.075138	1.43571	Ovio46267	1
-0.72967	-0.634763	-0.0707186	1.43515	Ovio35172	1
-0.728247	-0.641698	-0.0631946	1.43314	Ovio36835	1
-0.740511	-0.629875	-0.0617736	1.43216	Ovio18379	1
-0.741112	-0.635608	-0.0529484	1.42967	Ovio26159	1
-0.713843	-0.661677	-0.056076	1.4316	Ovio39699	1
-0.725884	-0.64936	-0.0559427	1.43119	Ovio01805	1
-0.719409	-0.669681	-0.036615	1.42571	Ovio01735	1
-0.714385	-0.668078	-0.0462374	1.4287	Ovio39074	1
-0.736845	-0.660329	-0.0242471	1.42142	Ovio23621	1
-0.763106	-0.690294	0.0615017	1.3919	Ovio21007	1
-0.760703	-0.702755	0.0772794	1.38618	Ovio22033	1
-0.775202	-0.688347	0.0782268	1.38532	Ovio04045	1
-0.726187	-0.727875	0.0615604	1.3925	Ovio37299	1
-0.729988	-0.720912	0.0565526	1.39435	mws4163	1
-0.723147	-0.723378	0.0496294	1.3969	Lmqn000213	1
-0.725564	-0.71971	0.0476692	1.39761	Ovio14943	1
-0.73432	-0.71284	0.050714	1.39645	Ovio38804	1
-0.763831	-0.662365	0.0199817	1.40621	Ovio18672	1
-0.777847	-0.648436	0.0212806	1.405	Zmyn005384	1
-0.767964	-0.674991	0.0456242	1.39733	Ovio47065	1
-0.756813	-0.674781	0.0276202	1.40397	Ovio47654	1
-0.749476	-0.683692	0.0296102	1.40356	Ovio35296	1
-0.739622	-0.678189	0.00608205	1.41173	Ovio10240	1
-0.745424	-0.677536	0.0140271	1.40893	Ovio17803	1
-0.649348	-0.762982	-0.000540472	1.41287	Ovio44639	1
-0.660193	-0.745892	-0.0108399	1.41692	Ovio38860	1
-0.687049	-0.733354	0.00970771	1.4107	Ovio27813	1
-0.69169	-0.724136	0.00260862	1.41322	Ovio22725	1
-0.716194	-0.700648	0.0039941	1.41285	Ovio38988	1
-0.713556	-0.699808	-0.00124092	1.4146	Ovio49520	1
-0.707986	-0.710596	0.00657511	1.41201	Ovio09469	1
-0.710332	-0.708582	0.00707555	1.41184	Ovio08233	1
-0.716636	-0.714085	0.0250582	1.40566	Ovio28054	1
-0.716315	-0.716054	0.0275919	1.40478	Ovio14313	1
-0.719119	-0.706045	0.0165852	1.40858	Ovio38546	1
-0.691345	-0.69382	-0.0427108	1.42788	Ovio46260	1
-0.697146	-0.680095	-0.0540302	1.43127	Ovio26454	1
-0.688902	-0.688443	-0.0539309	1.43128	Ovio26191	1
-0.703558	-0.692799	-0.026436	1.42279	Ovio10321	1
-0.70328	-0.688846	-0.0325942	1.42472	Ovio22277	1
-0.687189	-0.704338	-0.0334498	1.42498	Ovio01658	1
-0.682034	-0.712518	-0.028933	1.42349	Ovio38752	1
-0.694217	-0.705309	-0.0217855	1.42131	Ovio05951	1
-0.70343	-0.667547	-0.062769	1.43375	Ovio27639	1
-0.694371	-0.674503	-0.0658915	1.43477	Ovio30885	1
-0.679055	-0.678613	-0.0816709	1.43934	Ovio26192	1
-0.68152	-0.683819	-0.0709372	1.43628	Ovio14391	1
-0.678147	-0.688835	-0.0686069	1.43559	Ovio31216	1
-0.62207	-0.729052	-0.0888826	1.44	Ovio40961	1
-0.640191	-0.705602	-0.0973958	1.44319	Ovio12210	1
-0.65592	-0.703922	-0.0782604	1.4381	Ovio36609	1
-0.651486	-0.720506	-0.0607493	1.43274	Ovio33688	1
-0.654704	-0.722918	-0.0527517	1.43037	Ovio45405	1
-0.655627	-0.720897	-0.0543868	1.43091	Ovio08031	1
-0.660605	-0.722743	-0.0446747	1.42802	Ovio07995	1
-0.792728	-0.685596	0.103231	1.37509	Ovio17269	1
-0.818233	-0.657933	0.102438	1.37373	Ovio03187	1
-0.8198	-0.656007	0.102065	1.37374	Lmmn002274	1
-0.812561	-0.658122	0.0930145	1.37767	pme3968	1
-0.803083	-0.661151	0.0817521	1.38248	Ovio26743	1
-0.819867	-0.637822	0.0736465	1.38404	Ovio07460	1
-0.821104	-0.63627	0.0733326	1.38404	Ovio49102	1
-0.831733	-0.615007	0.0587423	1.388	Ovio36890	1
-0.795236	-0.650548	0.0523545	1.39343	Ovio03810	1
-0.852534	-0.614078	0.0927533	1.37386	Ovio29049	1
-0.848777	-0.619478	0.0946205	1.37363	Ovio27462	1
-0.85804	-0.607971	0.092872	1.37314	Ovio04286	1
-0.832862	-0.650463	0.115918	1.36741	Ovio24022	1
-0.828069	-0.644193	0.0975628	1.3747	Ovio25333	1
-0.824121	-0.649609	0.0993331	1.3744	Ovio20736	1
-0.88529	-0.60907	0.14355	1.35081	Ovio17477	1
-0.89246	-0.594973	0.134087	1.35335	mws1336	1
-0.890001	-0.626685	0.181717	1.33497	Ovio49749	1
-0.829211	-0.673844	0.147889	1.35517	Ovio45042	1
-0.833715	-0.679688	0.166045	1.34736	Ovio08404	1
-0.8443	-0.672687	0.173675	1.34331	Ovio12573	1
-0.85833	-0.651993	0.164552	1.34577	Ovio33663	1
-0.745853	-0.750345	0.131098	1.3651	Ovio41053	1
-0.742899	-0.754982	0.134011	1.36387	Ovio38866	1
-0.752137	-0.760018	0.158852	1.3533	Ovio19784	1
-0.770142	-0.74597	0.165978	1.35013	Ovio44495	1
-0.763877	-0.754786	0.170424	1.34824	Ovio19211	1
-0.777737	-0.736996	0.163754	1.35098	Ovio20635	1
-0.773245	-0.716488	0.120734	1.369	Ovio25505	1
-0.773748	-0.724718	0.135476	1.36299	Ovio38527	1
-0.773656	-0.72463	0.135164	1.36312	Ovio23826	1
-0.779862	-0.72316	0.143515	1.35951	Ovio30097	1
-0.738642	-0.746631	0.112583	1.37269	Ovio24387	1
-0.73993	-0.741045	0.105385	1.37559	Ovio40571	1
-0.763377	-0.720941	0.111325	1.37299	Ovio10072	1
-0.762612	-0.717701	0.104679	1.37563	Ovio26167	1
-0.7704	-0.710389	0.105782	1.37501	Ovio13490	1
-0.757763	-0.716519	0.0946283	1.37965	Ovio16577	1
-0.82951	-0.705272	0.203153	1.33163	Ovio05996	1
-0.815019	-0.709829	0.183932	1.34092	Ovio22516	1
-0.817809	-0.706498	0.183236	1.34107	Ovio27415	1
-0.815651	-0.719465	0.202405	1.33271	Ovio12236	1
-0.81301	-0.729576	0.215887	1.3267	Ovio44135	1
-0.818018	-0.722314	0.212133	1.3282	Ovio38360	1
-0.799401	-0.742948	0.214593	1.32776	Ovio46065	1
-0.79714	-0.724036	0.176057	1.34512	Ovio41667	1
-0.80301	-0.708846	0.160169	1.35169	Ovio24033	1
-0.792371	-0.766445	0.245669	1.31315	Ovio04404	1
-0.782703	-0.766205	0.226389	1.32252	Ovio47247	1
-0.773386	-0.764823	0.206133	1.33208	Ovio24996	1
-0.775675	-0.759521	0.20057	1.33463	mws0180	1
-0.76831	-0.765299	0.197579	1.33603	Ovio27505	1
-0.752129	-0.775066	0.185924	1.34127	Ovio31939	1
-0.752594	-0.772876	0.182763	1.34271	Ovio24489	1
-0.446674	-0.695856	-0.340761	1.48329	Ovio30714	1
-0.438045	-0.707051	-0.336454	1.48155	Ovio19410	1
-0.459722	-0.700608	-0.321118	1.48145	Ovio31588	1
-0.460355	-0.70925	-0.309918	1.47952	Ovio06768	1
-0.453339	-0.713853	-0.311873	1.47906	Ovio18796	1
-0.446427	-0.715988	-0.316696	1.47911	Ovio08357	1
-0.448855	-0.708601	-0.323094	1.48055	Ovio01721	1
-0.407834	-0.755768	-0.308564	1.47217	Ovio15857	1
-0.373837	-0.781858	-0.311289	1.46698	MWSmce040	1
-0.392978	-0.775473	-0.299396	1.46785	Ovio46720	1
-0.380708	-0.760724	-0.330651	1.47208	Ovio07813	1
-0.382237	-0.762834	-0.32646	1.47153	Hmlp013407	1
-0.356921	-0.773273	-0.339333	1.46953	Ovio04251	1
-0.364487	-0.777358	-0.326563	1.46841	Ovio26354	1
-0.261874	-0.860365	-0.322477	1.44472	Ovio29409	1
-0.293439	-0.857879	-0.294735	1.44605	Ovio43006	1
-0.31514	-0.806373	-0.339674	1.46119	Ovio14254	1
-0.310467	-0.82117	-0.325526	1.45716	Ovio36640	1
-0.291137	-0.818583	-0.347754	1.45747	Ovio18341	1
-0.287891	-0.809745	-0.361959	1.45959	Ovio17394	1
-0.279499	-0.76343	-0.425954	1.46888	Ovio08964	1
-0.285397	-0.769459	-0.413349	1.4682	Ovio45732	1
-0.238266	-0.81668	-0.399837	1.45478	Ovio12632	1
-0.244926	-0.808301	-0.403982	1.45721	Ovio14340	1
-0.248697	-0.810591	-0.397731	1.45702	Ovio45346	1
-0.259962	-0.790915	-0.411231	1.46211	Ovio44359	1
-0.271349	-0.790937	-0.400674	1.46296	Ovio14523	1
-0.271261	-0.793809	-0.397276	1.46235	Ovio08444	1
-0.360837	-0.737263	-0.379209	1.47731	Ovio03339	1
-0.369562	-0.745531	-0.360574	1.47567	Ovio39971	1
-0.339517	-0.78254	-0.345297	1.46735	Ovio45244	1
-0.32323	-0.78245	-0.361499	1.46718	pmp000970	1
-0.316305	-0.759532	-0.395985	1.47182	Ovio16664	1
-0.332768	-0.764545	-0.374027	1.47134	Ovio28235	1
-0.298334	-0.787553	-0.379332	1.46522	Ovio47027	1
-0.213948	-0.955195	-0.239559	1.4087	Ovio38566	1
-0.198597	-0.950282	-0.261492	1.41037	Ovio00907	1
-0.186755	-0.950831	-0.272037	1.40962	Lmjp004941	1
-0.188094	-0.95218	-0.268868	1.40914	Ovio36654	1
-0.234004	-0.89339	-0.305667	1.43306	Ovio40925	1
-0.2426	-0.900326	-0.288019	1.43094	Ovio43801	1
-0.211033	-0.920342	-0.291176	1.42255	Hmbn001987	1
-0.224097	-0.91618	-0.284343	1.42462	Ovio35091	1
-0.179015	-0.894821	-0.354902	1.42874	Ovio24360	1
-0.192758	-0.897998	-0.338241	1.429	Ovio16785	1
-0.191915	-0.891235	-0.34788	1.43103	Ovio46690	1
-0.182018	-0.939491	-0.29228	1.41379	Ovio42739	1
-0.157131	-0.942344	-0.31133	1.41081	Ovio14328	1
-0.294705	-0.903068	-0.231863	1.42964	Ovio40969	1
-0.316576	-0.90922	-0.200063	1.42586	Ovio06155	1
-0.252584	-0.954338	-0.201868	1.40879	Ovio05748	1
-0.714443	-0.602263	-0.13537	1.45208	Ovio11523	1
-0.717897	-0.592355	-0.143421	1.45367	Ovio31659	1
-0.728633	-0.592959	-0.127934	1.44953	Ovio03231	1
-0.738267	-0.584526	-0.125497	1.44829	Ovio48065	1
-0.70656	-0.586252	-0.166429	1.45924	Ovio38149	1
-0.714979	-0.575004	-0.169302	1.45928	Ovio37100	1
-0.6978	-0.596429	-0.165239	1.45947	Ovio28969	1
-0.696377	-0.597592	-0.165655	1.45962	Ovio30994	1
-0.698299	-0.590784	-0.171695	1.46078	pmb2787	1
-0.720506	-0.554521	-0.187268	1.4623	Ovio11995	1
-0.72882	-0.550457	-0.181197	1.46047	Ovio03301	1
-0.724025	-0.541617	-0.198297	1.46394	Ovio20592	1
-0.727304	-0.567489	-0.162153	1.45695	Ovio23566	1
-0.72288	-0.569504	-0.16559	1.45797	Ovio40143	1
-0.728936	-0.561199	-0.167794	1.45793	Ovio44855	1
-0.668262	-0.638345	-0.150541	1.45715	Ovio01480	1
-0.673585	-0.640803	-0.140254	1.45464	Ovio39525	1
-0.648645	-0.659256	-0.148962	1.45686	Ovio38618	1
-0.659009	-0.65202	-0.144854	1.45588	Ovio31486	1
-0.653212	-0.648475	-0.157118	1.4588	Ovio36034	1
-0.653774	-0.634718	-0.174169	1.46266	Ovio38937	1
-0.658705	-0.625504	-0.179558	1.46377	Ovio11385	1
-0.661657	-0.625778	-0.175388	1.46282	Ovio32949	1
-0.677646	-0.611985	-0.172098	1.46173	Ovio08105	1
-0.667765	-0.626175	-0.166927	1.46087	Ovio40279	1
-0.669249	-0.627069	-0.163835	1.46015	Ovio13927	1
-0.695619	-0.621876	-0.135446	1.45294	Ovio33859	1
-0.690136	-0.628745	-0.133865	1.45275	Ovio42243	1
-0.727058	-0.625108	-0.0876097	1.43978	Ovio01678	1
-0.720788	-0.624596	-0.0971504	1.44253	Hmqp005455	1
-0.718533	-0.640903	-0.078214	1.43765	Ovio39803	1
-0.713881	-0.63457	-0.0934121	1.44186	Lmhp008718	1
-0.706121	-0.646468	-0.0881407	1.44073	Ovio48211	1
-0.694051	-0.65771	-0.0896532	1.44141	Ovio14303	1
-0.693379	-0.650814	-0.099992	1.44418	Ovio40278	1
-0.690068	-0.645594	-0.111597	1.44726	Ovio08690	1
-0.673262	-0.671277	-0.0998106	1.44435	Ovio40475	1
-0.659438	-0.674261	-0.114539	1.44824	Ovio01968	1
-0.660795	-0.660763	-0.130892	1.45245	Ovio46630	1
-0.660978	-0.664596	-0.125518	1.45109	mws0120	1
-0.655149	-0.667638	-0.129226	1.45201	Zmgn004894	1
-0.671235	-0.65993	-0.117979	1.44914	Ovio40501	1
-0.673452	-0.660899	-0.113667	1.44802	Ovio03220	1
-0.671288	-0.6644	-0.111871	1.44756	Ovio07881	1
-0.674162	-0.652549	-0.12392	1.45063	Ovio46113	1
-0.677747	-0.653231	-0.118155	1.44913	Ovio40412	1
-0.583943	-0.684588	-0.198129	1.46666	Ovio27279	1
-0.590536	-0.675493	-0.20172	1.46775	Ovio45223	1
-0.599287	-0.697574	-0.161915	1.45878	Ovio13250	1
-0.592835	-0.691712	-0.177802	1.46235	Ovio30142	1
-0.59593	-0.691093	-0.174732	1.46175	Ovio25196	1
-0.613651	-0.677755	-0.169839	1.46124	Ovio42006	1
-0.61324	-0.676869	-0.171523	1.46163	mws0458	1
-0.614494	-0.682669	-0.162296	1.45946	Ovio03284	1
-0.624086	-0.673101	-0.162611	1.4598	Ovio27165	1
-0.619741	-0.680126	-0.15893	1.4588	Ovio04502	1
-0.62402	-0.677646	-0.156703	1.45837	Ovio46563	1
-0.625211	-0.666343	-0.170017	1.46157	Ovio40382	1
-0.632022	-0.661515	-0.16758	1.46112	Ovio30362	1
-0.624521	-0.660861	-0.17802	1.4634	Ovio08881	1
-0.585007	-0.654165	-0.235417	1.47459	Ovio08593	1
-0.590937	-0.643144	-0.241937	1.47602	Ovio40144	1
-0.590538	-0.644154	-0.241169	1.47586	Ovio04496	1
-0.601761	-0.64039	-0.232246	1.4744	Ovio23256	1
-0.595698	-0.645707	-0.233015	1.47442	Ovio00898	1
-0.606313	-0.643276	-0.223098	1.47269	Ovio17660	1
-0.599322	-0.648138	-0.225579	1.47304	Ovio17410	1
-0.598181	-0.649817	-0.224872	1.47287	Ovio22956	1
-0.599616	-0.650734	-0.221972	1.47232	Ovio39840	1
-0.570666	-0.671705	-0.230698	1.47307	Ovio35150	1
-0.574801	-0.662201	-0.237656	1.47466	Ovio37372	1
-0.627146	-0.635765	-0.206702	1.46961	Ovio07681	1
-0.630177	-0.634329	-0.204711	1.46922	Ovio40500	1
-0.611704	-0.650976	-0.206774	1.46945	Ovio15687	1
-0.61051	-0.634571	-0.228778	1.47386	Ovio26307	1
-0.61788	-0.632534	-0.222247	1.47266	Ovio00880	1
-0.613254	-0.636427	-0.223107	1.47279	Ovio14984	1
-0.619925	-0.617956	-0.237695	1.47558	Ovio34889	1
-0.61935	-0.623417	-0.231706	1.47447	Lmxn008846	1
-0.625583	-0.626298	-0.220462	1.47234	Ovio47320	1
-0.628773	-0.621038	-0.223016	1.47283	Ovio08809	1
-0.65766	-0.603255	-0.208773	1.46969	Ovio03246	1
-0.665056	-0.588866	-0.217069	1.47099	Ovio31477	1
-0.664713	-0.591891	-0.213808	1.47041	Ovio12497	1
-0.645865	-0.599114	-0.228667	1.47365	Ovio23083	1
-0.632521	-0.605124	-0.237875	1.47552	Ovio07055	1
-0.636384	-0.606125	-0.23189	1.4744	Ovio15243	1
-0.639128	-0.611297	-0.222152	1.47258	Ovio36870	1
-0.641005	-0.609067	-0.222551	1.47262	Lmhp009802	1
-0.631001	-0.615602	-0.226952	1.47356	Ovio26900	1
-0.642361	-0.617734	-0.210147	1.47024	Ovio13414	1
-0.640502	-0.615391	-0.215385	1.47128	Ovio45281	1
-0.635725	-0.619033	-0.21685	1.47161	Ovio19053	1
-0.638088	-0.639846	-0.187738	1.46567	Ovio02464	1
-0.636008	-0.633826	-0.198004	1.46784	Ovio47411	1
-0.635883	-0.634529	-0.197277	1.46769	Ovio31481	1
-0.648523	-0.628889	-0.188345	1.46576	Ovio07888	1
-0.646688	-0.625895	-0.194466	1.46705	Ovio48001	1
-0.646121	-0.644117	-0.171974	1.46221	Ovio14466	1
-0.645826	-0.645897	-0.170059	1.46178	Ovio47453	1
-0.643774	-0.648047	-0.169929	1.46175	Ovio02620	1
-0.632778	-0.649843	-0.181713	1.46433	Ovio44954	1
-0.637945	-0.561749	-0.282715	1.48241	Ovio01137	1
-0.622673	-0.559442	-0.303539	1.48565	Ovio12230	1
-0.622922	-0.569844	-0.291283	1.48405	Ovio35948	1
-0.610045	-0.573389	-0.302378	1.48581	Ovio04331	1
-0.613259	-0.569936	-0.302582	1.48578	Ovio31061	1
-0.607098	-0.583625	-0.293993	1.48472	Ovio46437	1
-0.598996	-0.573239	-0.315418	1.48765	Ovio06794	1
-0.606524	-0.568785	-0.311772	1.48708	Ovio00685	1
-0.604352	-0.5746	-0.307639	1.48659	Ovio29228	1
-0.60046	-0.577691	-0.308617	1.48677	Ovio38374	1
-0.627947	-0.584563	-0.268068	1.48058	Ovio14339	1
-0.61985	-0.582601	-0.280085	1.48254	Ovio02681	1
-0.604016	-0.598636	-0.280041	1.48269	Ovio31064	1
-0.605882	-0.59369	-0.28366	1.48323	Ovio21234	1
-0.605383	-0.59494	-0.282779	1.4831	Ovio12164	1
-0.611835	-0.594201	-0.275994	1.48203	Ovio29227	1
-0.610203	-0.595139	-0.276828	1.48217	Ovio31063	1
-0.610375	-0.591958	-0.280373	1.48271	Ovio39163	1
-0.604632	-0.60333	-0.27375	1.48171	Ovio08079	1
-0.604578	-0.604785	-0.272086	1.48145	Ovio13406	1
-0.605891	-0.604894	-0.270392	1.48118	Ovio08807	1
-0.605934	-0.605203	-0.269973	1.48111	Ovio45359	1
-0.622604	-0.598914	-0.257461	1.47898	Ovio30316	1
-0.629822	-0.594099	-0.254464	1.47838	Ovio36110	1
-0.635932	-0.596263	-0.2444	1.47659	Ovio36738	1
-0.633175	-0.596967	-0.246931	1.47707	Ovio47046	1
-0.602991	-0.629287	-0.244426	1.4767	Ovio12048	1
-0.595398	-0.625704	-0.257911	1.47901	Ovio12688	1
-0.615482	-0.607383	-0.255911	1.47878	Zmhn001358	1
-0.615825	-0.6157	-0.245442	1.47697	Ovio33386	1
-0.57749	-0.599749	-0.309673	1.48691	Ovio02844	1
-0.56839	-0.608096	-0.310392	1.48688	Ovio35662	1
-0.578023	-0.592076	-0.317938	1.48804	Ovio12858	1
-0.583395	-0.584463	-0.320534	1.48839	Ovio13637	1
-0.581767	-0.584447	-0.322415	1.48863	Ovio09545	1
-0.58513	-0.584682	-0.318294	1.48811	Ovio45848	1
-0.589677	-0.58746	-0.30986	1.487	Ovio07852	1
-0.584791	-0.593014	-0.309079	1.48688	Ovio12310	1
-0.599299	-0.586603	-0.299672	1.48558	Ovio34885	1
-0.593499	-0.593349	-0.298594	1.48544	Ovio29278	1
-0.597423	-0.595399	-0.291612	1.48444	Ovio34888	1
-0.599473	-0.59318	-0.291807	1.48446	Ovio13136	1
-0.593758	-0.599208	-0.29144	1.48441	MWSmce581	1
-0.5974	-0.602586	-0.283188	1.48317	Ovio02829	1
-0.589251	-0.609097	-0.285067	1.48342	Ovio05068	1
-0.58227	-0.607338	-0.295286	1.48489	Ovio27672	1
-0.585743	-0.599173	-0.300819	1.48573	Ovio31311	1
-0.572417	-0.618738	-0.293264	1.48442	Lmhp010514	1
-0.581111	-0.616911	-0.285325	1.48335	Ovio37213	1
-0.584436	-0.614517	-0.284283	1.48324	Ovio13504	1
-0.590188	-0.615884	-0.275901	1.48197	Ovio04483	1
-0.570801	-0.639052	-0.270839	1.48069	Ovio12572	1
-0.576671	-0.634097	-0.269943	1.48071	Ovio13535	1
-0.563216	-0.639758	-0.278832	1.48181	Ovio11377	1
-0.5399	-0.630172	-0.316867	1.48694	Ovio12963	1
-0.517193	-0.646383	-0.323128	1.4867	Ovio38345	1
-0.526023	-0.667271	-0.288247	1.48154	Ovio03466	1
-0.513527	-0.671444	-0.297283	1.48225	Ovio38494	1
-0.520582	-0.677966	-0.281379	1.47993	Ovio31584	1
-0.509703	-0.68596	-0.283888	1.47955	Ovio05929	1
-0.533941	-0.6752	-0.269501	1.47864	Ovio00273	1
-0.543725	-0.662192	-0.274181	1.4801	Ovio02955	1
-0.543714	-0.655373	-0.282487	1.48157	Ovio27100	1
-0.55508	-0.66302	-0.259975	1.47807	Ovio22954	1
-0.556116	-0.656362	-0.266937	1.47941	Ovio12445	1
-0.44078	-0.870253	-0.115512	1.42654	Ovio07289	1
-0.349958	-0.910235	-0.16204	1.42223	Ovio02493	1
-0.379981	-0.88802	-0.160707	1.42871	Ovio13272	1
-0.376043	-0.904101	-0.141531	1.42168	Ovio38695	1
-0.360267	-0.881934	-0.191571	1.43377	Ovio19854	1
-0.476167	-0.786596	-0.192404	1.45517	Ovio35022	1
-0.487558	-0.775267	-0.194386	1.45721	Lmyn000160	1
-0.48641	-0.777855	-0.192235	1.4565	Ovio00560	1
-0.46817	-0.781629	-0.20843	1.45823	Ovio32135	1
-0.457327	-0.821734	-0.165953	1.44501	Ovio43869	1
-0.469265	-0.819871	-0.154389	1.44353	Ovio07404	1
-0.44104	-0.81874	-0.189141	1.44892	Ovio22312	1
-0.420479	-0.832905	-0.193058	1.44644	Ovio14301	1
-0.411571	-0.835561	-0.19947	1.4466	Ovio31707	1
-0.4269	-0.799337	-0.231567	1.4578	Ovio43299	1
-0.426237	-0.806534	-0.222651	1.45542	Ovio19160	1
-0.379764	-0.839789	-0.228936	1.44849	Ovio38386	1
-0.392984	-0.841772	-0.211679	1.44644	Ovio18212	1
-0.413601	-0.820758	-0.217527	1.45189	Ovio12343	1
-0.396637	-0.82828	-0.226118	1.45103	Ovio49807	1
-0.412811	-0.786673	-0.263783	1.46327	Ovio37597	1
-0.385971	-0.803942	-0.270132	1.46005	Ovio10932	1
-0.377334	-0.807457	-0.274717	1.45951	Ovio00961	1
-0.393547	-0.796134	-0.27223	1.46191	Ovio07410	1
-0.340855	-0.839235	-0.271115	1.45121	Ovio27841	1
-0.358941	-0.854372	-0.231539	1.44485	Ovio26068	1
-0.548776	-0.713907	-0.202923	1.46561	Ovio44990	1
-0.547341	-0.719825	-0.196902	1.46407	Ovio38991	1
-0.532345	-0.731051	-0.200194	1.46359	Ovio44503	1
-0.561475	-0.737879	-0.155344	1.4547	Ovio46883	1
-0.550605	-0.746751	-0.156814	1.45417	Ovio20918	1
-0.552248	-0.725154	-0.183885	1.46129	Ovio27020	1
-0.552453	-0.728351	-0.179375	1.46018	Ovio46368	1
-0.559886	-0.71996	-0.181413	1.46126	Ovio03286	1
-0.561176	-0.720122	-0.179607	1.46091	Ovio16891	1
-0.574235	-0.71444	-0.170982	1.45966	pmn001370	1
-0.56869	-0.725297	-0.163356	1.45734	Ovio14412	1
-0.562031	-0.729388	-0.16615	1.45757	Ovio08049	1
-0.505504	-0.753357	-0.202601	1.46146	Ovio21626	1
-0.512957	-0.732548	-0.221229	1.46673	Ovio20651	1
-0.497734	-0.725444	-0.248037	1.47121	Ovio14865	1
-0.496099	-0.713283	-0.265312	1.47469	Ovio07521	1
-0.483695	-0.724712	-0.264908	1.47331	Ovio26989	1
-0.450242	-0.761109	-0.255808	1.46716	Ovio06731	1
-0.463334	-0.748368	-0.257617	1.46932	Ovio16240	1
-0.474429	-0.739608	-0.256391	1.47043	Ovio30143	1
-0.461925	-0.739862	-0.270049	1.47184	Ovio15436	1
-0.595288	-0.755399	-0.0871614	1.43785	Ovio23137	1
-0.602883	-0.755518	-0.0768078	1.43521	Ovio00315	1
-0.580217	-0.779821	-0.0717709	1.43181	Ovio06364	1
-0.609407	-0.762751	-0.0573672	1.42953	mws0704	1
-0.599074	-0.737539	-0.107542	1.44415	Ovio39226	1
-0.609461	-0.724781	-0.111709	1.44595	Ovio21652	1
-0.585539	-0.737244	-0.125608	1.44839	Ovio27479	1
-0.591309	-0.738471	-0.116409	1.44619	Ovio46061	1
-0.59128	-0.737504	-0.117798	1.44658	Ovio42085	1
-0.589641	-0.719516	-0.144695	1.45385	Ovio27285	1
-0.58577	-0.726	-0.140805	1.45257	Ovio08583	1
-0.49078	-0.838245	-0.101427	1.43045	Ovio21943	1
-0.520229	-0.8105	-0.105036	1.43576	Ovio12651	1
-0.530692	-0.780368	-0.135025	1.44608	Ovio24411	1
-0.545141	-0.781967	-0.114501	1.44161	Ovio26066	1
-0.556508	-0.785402	-0.0949043	1.43681	Ovio22934	1
-0.464262	-0.914583	-0.0167611	1.39561	Ovio31221	1
-0.460941	-0.895879	-0.0511291	1.40795	Ovio31510	1
-0.54396	-0.820924	-0.0587525	1.42364	Ovio38731	1
-0.53476	-0.836147	-0.0477563	1.41866	Ovio12592	1
-0.518804	-0.852326	-0.0439501	1.41508	Ovio07026	1
-0.516234	-0.857641	-0.0390746	1.41295	Ovio40632	1
-0.517507	-0.856262	-0.0395391	1.41331	Ovio03335	1
-0.563444	-0.832427	-0.014584	1.41046	Ovio17910	1
-0.618616	-0.346729	-0.525085	1.49043	Ovio14324	1
-0.621297	-0.378133	-0.493154	1.49258	Ovio13235	1
-0.625756	-0.383343	-0.483463	1.49256	Ovio48212	1
-0.59114	-0.396577	-0.507513	1.49523	Ovio15386	1
-0.578602	-0.398901	-0.518309	1.49581	Ovio18790	1
-0.559322	-0.385524	-0.550359	1.4952	Ovio17807	1
-0.555097	-0.390165	-0.550325	1.49559	Ovio17850	1
-0.552883	-0.393503	-0.549463	1.49585	Ovio37163	1
-0.554111	-0.420446	-0.522996	1.49755	Ovio29234	1
-0.557868	-0.403401	-0.535247	1.49652	Ovio04852	1
-0.523203	-0.424449	-0.550156	1.49781	Ovio39531	1
-0.531778	-0.411493	-0.553792	1.49706	Ovio39293	1
-0.517907	-0.398557	-0.579307	1.49577	Ovio04159	1
-0.503625	-0.406296	-0.586027	1.49595	Ovio33872	1
-0.504523	-0.414587	-0.577555	1.49666	Ovio10220	1
-0.50799	-0.390949	-0.595771	1.49471	mws2104	1
-0.499849	-0.396576	-0.59847	1.4949	pmp001086	1
-0.489479	-0.421798	-0.585343	1.49662	Ovio23785	1
-0.488471	-0.42693	-0.581566	1.49697	Ovio27717	1
-0.494832	-0.435455	-0.567523	1.49781	Ovio15035	1
-0.495653	-0.46528	-0.538392	1.49933	Ovio03345	1
-0.494022	-0.483145	-0.522625	1.49979	Ovio42692	1
-0.499171	-0.484463	-0.51624	1.49987	Ovio38944	1
-0.508167	-0.46715	-0.524249	1.49957	Ovio42587	1
-0.506272	-0.475854	-0.517641	1.49977	pmb0863	1
-0.505462	-0.477064	-0.517261	1.49979	Ovio37769	1
-0.514292	-0.479863	-0.505685	1.49984	mws0983	1
-0.518963	-0.462627	-0.517891	1.49948	Ovio25632	1
-0.521984	-0.460426	-0.517005	1.49942	Ovio14799	1
-0.524593	-0.464098	-0.510806	1.4995	Ovio03442	1
-0.55521	-0.469524	-0.474103	1.49884	Ovio33297	1
-0.563764	-0.455585	-0.479032	1.49838	Ovio46675	1
-0.53952	-0.45315	-0.506381	1.49905	Ovio26481	1
-0.554838	-0.431109	-0.512077	1.49802	Ovio14544	1
-0.556846	-0.434992	-0.506287	1.49812	Ovio39191	1
-0.548792	-0.435123	-0.514386	1.4983	Ovio11462	1
-0.557969	-0.482848	-0.457825	1.49864	Ovio26625	1
-0.542772	-0.495955	-0.46042	1.49915	Ovio03118	1
-0.536491	-0.499571	-0.463267	1.49933	Ovio43848	1
-0.550474	-0.493489	-0.454881	1.49884	Ovio16473	1
-0.548227	-0.498627	-0.451988	1.49884	Ovio42177	1
-0.53832	-0.48455	-0.476566	1.49944	Ovio08428	1
-0.543018	-0.469099	-0.48714	1.49926	Ovio38184	1
-0.542503	-0.474981	-0.481825	1.49931	Ovio49618	1
-0.542353	-0.475559	-0.481403	1.49932	Ovio43707	1
-0.526271	-0.483526	-0.489937	1.49973	Ovio37173	1
-0.529688	-0.484646	-0.485333	1.49967	Lmsn002288	1
-0.530299	-0.481105	-0.488243	1.49965	Ovio07727	1
-0.52242	-0.489306	-0.488084	1.49981	Ovio48014	1
-0.512332	-0.49706	-0.490545	1.49994	Ovio22839	1
-0.515312	-0.4994	-0.485174	1.49989	Lmgn001670	1
-0.513992	-0.498464	-0.487454	1.49991	Ovio48045	1
-0.510022	-0.494362	-0.495578	1.49996	Ovio26188	1
-0.505735	-0.497329	-0.496923	1.49999	Ovio32107	1
-0.503456	-0.510932	-0.485527	1.49991	Ovio02674	1
-0.506686	-0.508379	-0.484849	1.49991	Ovio26529	1
-0.501935	-0.505873	-0.492167	1.49998	Ovio40716	1
-0.504886	-0.504886	-0.490193	1.49996	Ovio47194	1
-0.504725	-0.504725	-0.490517	1.49997	Ovio11397	1
-0.504515	-0.505235	-0.490214	1.49996	Lmdn004267	1
-0.504194	-0.505392	-0.49038	1.49997	Ovio07555	1
-0.503445	-0.507076	-0.489436	1.49996	Ovio45914	1
-0.504908	-0.506426	-0.488617	1.49995	Ovio42356	1
-0.506862	-0.504505	-0.488584	1.49995	Ovio02608	1
-0.497174	-0.503541	-0.499279	1.49999	Ovio44610	1
-0.501464	-0.501377	-0.497156	1.5	Lmzn004335	1
-0.49967	-0.500282	-0.500048	1.5	Lmzn005308	1
-0.495969	-0.508456	-0.495548	1.49997	Ovio33836	1
-0.514329	-0.514337	-0.471021	1.49969	Ovio45675	1
-0.514618	-0.512959	-0.472133	1.49971	Ovio40787	1
-0.510706	-0.510634	-0.478487	1.49983	Ovio29189	1
-0.510405	-0.511508	-0.477905	1.49982	Ovio22474	1
-0.513803	-0.509392	-0.476598	1.49979	Ovio22071	1
-0.524566	-0.50284	-0.472249	1.49965	Lmhn002926	1
-0.5267	-0.501374	-0.471544	1.49962	Lmhp010757	1
-0.526683	-0.509123	-0.463665	1.49947	Ovio34883	1
-0.501424	-0.526454	-0.471746	1.49962	mws0467	1
-0.509222	-0.520441	-0.469987	1.49965	mws0159	1
-0.505483	-0.523242	-0.470921	1.49965	Lmbn005172	1
-0.509951	-0.52438	-0.465193	1.49952	Lmbn002644	1
-0.509871	-0.525224	-0.464404	1.4995	Lmbn002737	1
-0.510904	-0.526493	-0.462038	1.49943	pme3083	1
-0.4955	-0.526146	-0.478057	1.4997	Ovio14597	1
-0.497779	-0.522838	-0.479143	1.49976	MWS0274	1
-0.494796	-0.523916	-0.481048	1.49976	Ovio34148	1
-0.487985	-0.532446	-0.479161	1.49959	Ovio21643	1
-0.485608	-0.531337	-0.482683	1.49963	Ovio29187	1
-0.502394	-0.533485	-0.463505	1.49939	Ovio49391	1
-0.497371	-0.537174	-0.464799	1.49934	Ovio08875	1
-0.489832	-0.540181	-0.469322	1.49934	Ovio22325	1
-0.510741	-0.539138	-0.44906	1.49894	Ovio14930	1
-0.510294	-0.544221	-0.44419	1.49871	Hmlp003129	1
-0.511732	-0.535501	-0.451837	1.49907	mws1417	1
-0.513538	-0.532743	-0.452849	1.49913	Ovio04646	1
-0.509583	-0.533705	-0.455919	1.49921	Ovio25747	1
-0.50808	-0.533047	-0.458146	1.49927	pmn001616	1
-0.521157	-0.520138	-0.458052	1.49935	Ovio00035	1
-0.521998	-0.517186	-0.460226	1.49941	Ovio03186	1
-0.518158	-0.517154	-0.464211	1.49952	Ovio45767	1
-0.518923	-0.518615	-0.461923	1.49946	Ovio32605	1
-0.519	-0.518934	-0.461516	1.49945	Ovio46909	1
-0.525002	-0.525002	-0.449034	1.49904	Ovio22450	1
-0.525124	-0.528248	-0.445528	1.4989	mws0102	1
-0.52594	-0.527443	-0.445517	1.4989	Ovio34763	1
-0.521382	-0.523178	-0.454678	1.49924	Ovio20828	1
-0.518211	-0.522739	-0.458405	1.49936	Ovio37721	1
-0.51941	-0.528184	-0.451525	1.49912	pme0534	1
-0.525645	-0.518331	-0.455276	1.49925	Ovio38167	1
-0.526651	-0.520076	-0.452429	1.49916	Ovio34884	1
-0.527986	-0.539858	-0.43035	1.49819	Ovio04424	1
-0.523745	-0.536696	-0.438124	1.49856	Ovio07803	1
-0.525895	-0.534543	-0.43814	1.49858	Ovio37998	1
-0.519285	-0.544036	-0.435046	1.49837	Ovio07178	1
-0.516217	-0.543807	-0.438484	1.49851	Ovio22210	1
-0.541863	-0.522836	-0.43363	1.49833	pmp001247	1
-0.532295	-0.529575	-0.436647	1.49852	Ovio17379	1
-0.535734	-0.526377	-0.436383	1.49849	Ovio44690	1
-0.537867	-0.536188	-0.423806	1.49786	Ovio02693	1
-0.537138	-0.537138	-0.423574	1.49785	Ovio21411	1
-0.535715	-0.532014	-0.430487	1.49822	Ovio39951	1
-0.532643	-0.535488	-0.430064	1.4982	Ovio20829	1
-0.533442	-0.534738	-0.430013	1.49819	Ovio43796	1
-0.534588	-0.534588	-0.428963	1.49814	Ovio23381	1
-0.535432	-0.534444	-0.428225	1.4981	Ovio00691	1
-0.535756	-0.535852	-0.426396	1.498	Ovio46810	1
-0.428508	-0.531807	-0.537796	1.49811	Ovio04333	1
-0.434387	-0.529477	-0.534543	1.49841	Ovio40227	1
-0.450319	-0.524242	-0.524524	1.49909	pme1184	1
-0.449813	-0.517893	-0.531338	1.49904	Ovio46112	1
-0.444175	-0.518483	-0.53615	1.49881	Ovio02980	1
-0.453345	-0.507942	-0.537796	1.49908	Ovio45547	1
-0.450659	-0.502883	-0.545332	1.49888	Ovio13230	1
-0.458873	-0.516687	-0.523806	1.49937	Ovio18340	1
-0.463104	-0.520053	-0.516335	1.49949	pme3961	1
-0.458089	-0.522832	-0.518424	1.49935	pme2776	1
-0.468055	-0.519756	-0.511802	1.49961	mws1078	1
-0.469641	-0.515662	-0.514354	1.49966	Ovio14484	1
-0.470167	-0.504188	-0.525259	1.49961	Ovio44298	1
-0.481179	-0.494813	-0.523772	1.49976	Ovio12859	1
-0.481543	-0.525426	-0.492771	1.49974	Ovio27146	1
-0.482329	-0.518585	-0.498921	1.49984	Ovio20367	1
-0.481527	-0.52029	-0.497994	1.49981	Ovio40612	1
-0.492282	-0.519722	-0.487848	1.49985	Ovio13727	1
-0.489336	-0.517492	-0.493055	1.49988	Ovio30056	1
-0.480137	-0.508597	-0.511118	1.49985	Ovio22201	1
-0.472948	-0.522718	-0.504018	1.49968	Ovio40164	1
-0.473349	-0.520434	-0.505927	1.49971	MWS20152	1
-0.475771	-0.52245	-0.501506	1.49973	Ovio15120	1
-0.457485	-0.562333	-0.478645	1.49846	Ovio36531	1
-0.457503	-0.556712	-0.484469	1.49868	Ovio37131	1
-0.439241	-0.57513	-0.483223	1.49759	Ovio05340	1
-0.449878	-0.570402	-0.477728	1.49801	Ovio34345	1
-0.446006	-0.572217	-0.479639	1.49786	Ovio19308	1
-0.445414	-0.573375	-0.479008	1.4978	Ovio29028	1
-0.446983	-0.574886	-0.47588	1.49775	Ovio25675	1
-0.4527	-0.573851	-0.47132	1.49787	mws1350	1
-0.444233	-0.560872	-0.493179	1.49828	Ovio10329	1
-0.451932	-0.55112	-0.495712	1.49876	mws0628	1
-0.443717	-0.54988	-0.504982	1.49858	Ovio03527	1
-0.459492	-0.53439	-0.505405	1.49929	MWS1900	1
-0.469101	-0.532853	-0.497535	1.49949	Ovio15459	1
-0.468111	-0.53331	-0.498046	1.49947	Ovio27476	1
-0.473456	-0.534524	-0.491527	1.49951	mws0027	1
-0.469091	-0.548401	-0.481598	1.49909	Ovio36600	1
-0.462276	-0.552047	-0.484585	1.49891	Ovio45878	1
-0.465912	-0.549461	-0.483658	1.49903	Ovio25602	1
-0.465222	-0.550422	-0.483348	1.49899	Ovio13793	1
-0.469269	-0.543877	-0.486088	1.49923	Ovio37616	1
-0.470914	-0.541258	-0.487149	1.49932	Ovio36492	1
-0.477712	-0.55175	-0.469511	1.49897	Ovio40494	1
-0.483441	-0.550047	-0.46552	1.49901	Ovio08758	1
-0.48239	-0.55669	-0.459631	1.49871	Ovio03318	1
-0.489907	-0.552779	-0.456111	1.4988	Ovio49392	1
-0.459335	-0.577172	-0.461213	1.49772	Ovio22101	1
-0.470204	-0.56463	-0.463567	1.4984	Ovio26829	1
-0.472497	-0.562527	-0.463475	1.4985	Ovio19047	1
-0.582715	-0.535011	-0.376431	1.49416	Ovio15360	1
-0.586083	-0.52188	-0.386858	1.49482	Ovio45431	1
-0.576793	-0.530813	-0.387513	1.49512	Ovio18607	1
-0.603066	-0.527281	-0.362039	1.49239	Ovio04214	1
-0.595569	-0.521752	-0.376452	1.49377	Ovio13892	1
-0.595519	-0.524177	-0.373891	1.49359	Ovio27760	1
-0.611157	-0.501252	-0.380947	1.49336	pmb0883	1
-0.596087	-0.513201	-0.385049	1.49434	Ovio07893	1
-0.59506	-0.510338	-0.389242	1.49464	Ovio14541	1
-0.62436	-0.500846	-0.366452	1.49166	Ovio13392	1
-0.629645	-0.486527	-0.375702	1.49187	Ovio48746	1
-0.612669	-0.489888	-0.39128	1.49384	Ovio40848	1
-0.606517	-0.491828	-0.396095	1.49444	mws0001	1
-0.602594	-0.488482	-0.403947	1.49502	Ovio46388	1
-0.60831	-0.483909	-0.402394	1.49461	Ovio31065	1
-0.560738	-0.499616	-0.437755	1.49811	Ovio25601	1
-0.563297	-0.504141	-0.430341	1.49778	Ovio48348	1
-0.554537	-0.511872	-0.431644	1.49805	Ovio08395	1
-0.575124	-0.486147	-0.436253	1.49752	Ovio47148	1
-0.56982	-0.485523	-0.442559	1.4979	pmd0147	1
-0.56353	-0.491076	-0.443567	1.49817	Ovio15337	1
-0.564089	-0.526072	-0.406451	1.49661	Ovio12155	1
-0.56101	-0.52486	-0.411065	1.49694	Ovio29687	1
-0.549614	-0.530479	-0.417349	1.49744	Ovio47336	1
-0.550652	-0.522202	-0.424973	1.49783	Ovio30726	1
-0.576825	-0.504006	-0.415919	1.49675	pmd0146	1
-0.568086	-0.509227	-0.4199	1.49721	Ovio23495	1
-0.574535	-0.522398	-0.398998	1.49593	Ovio08143	1
-0.571718	-0.524048	-0.400315	1.49608	Ovio37728	1
-0.576423	-0.516863	-0.402818	1.4961	Ovio14765	1
-0.580536	-0.517755	-0.39737	1.49566	Ovio03990	1
-0.624718	-0.446691	-0.42248	1.49389	Ovio14587	1
-0.614715	-0.451047	-0.429085	1.49485	Ovio06602	1
-0.641473	-0.451754	-0.3986	1.49183	Ovio33183	1
-0.630617	-0.452607	-0.409908	1.49313	Ovio20093	1
-0.626013	-0.461148	-0.406286	1.49345	Ovio18909	1
-0.644688	-0.427296	-0.419838	1.49182	Ovio13872	1
-0.649731	-0.43444	-0.406965	1.49114	Ovio25220	1
-0.658913	-0.406578	-0.424566	1.49006	Ovio14020	1
-0.651388	-0.404654	-0.434874	1.49092	Ovio36528	1
-0.595881	-0.433626	-0.466814	1.49632	Ovio18834	1
-0.608637	-0.432397	-0.454347	1.49538	Lmhp011549	1
-0.627124	-0.416398	-0.450057	1.49358	Ovio04806	1
-0.637821	-0.402025	-0.452425	1.49227	Ovio36752	1
-0.490476	-0.610693	-0.392867	1.49404	Ovio19791	1
-0.509358	-0.601169	-0.38349	1.49402	Ovio03332	1
-0.517089	-0.60794	-0.367589	1.49262	Ovio21093	1
-0.513276	-0.608257	-0.371342	1.49288	Ovio08078	1
-0.521957	-0.620245	-0.348286	1.49049	Ovio44305	1
-0.523762	-0.617725	-0.3492	1.49069	Ovio04381	1
-0.513333	-0.623724	-0.353699	1.49076	Lmgn002679	1
-0.532655	-0.604105	-0.35499	1.49175	Ovio31823	1
-0.525993	-0.603592	-0.362845	1.49243	Ovio36622	1
-0.531638	-0.593594	-0.367958	1.49319	Ovio07520	1
-0.457552	-0.652764	-0.37976	1.49008	Ovio08036	1
-0.45798	-0.658154	-0.373117	1.48925	Ovio37435	1
-0.464718	-0.654375	-0.370412	1.48951	Ovio01594	1
-0.479794	-0.656491	-0.351979	1.48826	Ovio43995	1
-0.501263	-0.640553	-0.347394	1.48921	Ovio12122	1
-0.477448	-0.595891	-0.422738	1.49608	Ovio08923	1
-0.475751	-0.588858	-0.432115	1.49672	Ovio22611	1
-0.463344	-0.610934	-0.420733	1.49501	Ovio30676	1
-0.481039	-0.603132	-0.411098	1.49527	Ovio39370	1
-0.458545	-0.636997	-0.39665	1.49219	Ovio38984	1
-0.455161	-0.637932	-0.399087	1.49218	Ovio03152	1
-0.448689	-0.649817	-0.392303	1.49081	Ovio33408	1
-0.457573	-0.64449	-0.389178	1.49124	Ovio23156	1
-0.442414	-0.647683	-0.40116	1.49126	Ovio46577	1
-0.446135	-0.630929	-0.416156	1.49322	Ovio06480	1
-0.448915	-0.626928	-0.417776	1.49362	Ovio09916	1
-0.508326	-0.561364	-0.428057	1.49775	Ovio25711	1
-0.517195	-0.558328	-0.422031	1.49755	Ovio48682	1
-0.527364	-0.547926	-0.422444	1.49773	Lmyp003951	1
-0.532289	-0.548303	-0.416832	1.49743	MWSCX017	1
-0.52903	-0.5508	-0.417616	1.49745	Lmmn001643	1
-0.52767	-0.559927	-0.409253	1.49685	MWSmce248	1
-0.528467	-0.553354	-0.415476	1.4973	pme1439	1
-0.527948	-0.555682	-0.413528	1.49716	MWSCX015	1
-0.52558	-0.553663	-0.418199	1.49744	Ovio16737	1
-0.525683	-0.554003	-0.417725	1.49741	Ovio39384	1
-0.526298	-0.576397	-0.392794	1.49549	Ovio04492	1
-0.531038	-0.570481	-0.394195	1.49571	Ovio02970	1
-0.517142	-0.586052	-0.391958	1.49515	pmp000087	1
-0.519519	-0.58218	-0.393686	1.49539	Ovio40819	1
-0.508733	-0.587587	-0.399197	1.49552	pmp000086	1
-0.492908	-0.5653	-0.439807	1.49801	Ovio20244	1
-0.486381	-0.565898	-0.445855	1.49813	Ovio03697	1
-0.501034	-0.558412	-0.438762	1.49821	Ovio25887	1
-0.499988	-0.558735	-0.439498	1.49822	Ovio23153	1
-0.504654	-0.558017	-0.435439	1.49811	Ovio46285	1
-0.500175	-0.575168	-0.42171	1.49705	Ovio30361	1
-0.495345	-0.572571	-0.429519	1.49743	Ovio09079	1
-0.501824	-0.581235	-0.413414	1.49647	Ovio41497	1
-0.488333	-0.589795	-0.418144	1.49627	Ovio36993	1
-0.486637	-0.591467	-0.418079	1.49618	Ovio27674	1
-0.492159	-0.583282	-0.421256	1.4967	Ovio06671	1
-0.54399	-0.542224	-0.410868	1.49708	Ovio18930	1
-0.541085	-0.540665	-0.415633	1.49738	Ovio31844	1
-0.540162	-0.542345	-0.414826	1.49733	pmb2591	1
-0.540655	-0.554732	-0.400997	1.49638	Ovio05318	1
-0.540587	-0.548927	-0.407326	1.49684	Ovio26384	1
-0.550478	-0.539546	-0.406773	1.4968	Ovio04366	1
-0.549593	-0.546897	-0.399834	1.49632	Ovio11476	1
-0.555483	-0.540871	-0.399953	1.49631	Ovio00998	1
-0.547025	-0.580765	-0.365492	1.49328	Ovio26601	1
-0.549515	-0.578997	-0.36473	1.49324	Ovio14218	1
-0.556213	-0.569351	-0.368083	1.49365	Ovio38501	1
-0.558045	-0.563784	-0.372221	1.49405	Ovio47550	1
-0.547035	-0.566856	-0.380885	1.49478	Ovio42958	1
-0.563	-0.541148	-0.391488	1.49564	Ovio17289	1
-0.56191	-0.540627	-0.393238	1.49578	Ovio25413	1
-0.561253	-0.540004	-0.394624	1.49588	Lmsn003111	1
-0.553344	-0.552661	-0.389535	1.49554	Ovio13137	1
-0.552717	-0.551459	-0.39152	1.4957	Ovio13043	1
-0.551675	-0.551675	-0.392416	1.49577	Ovio46599	1
-0.551812	-0.552435	-0.391444	1.49569	Ovio41206	1
-0.55384	-0.5467	-0.395454	1.49599	Zmzn001549	1
-0.553606	-0.54942	-0.392766	1.49579	Ovio24125	1
-0.550509	-0.559575	-0.385084	1.49517	Ovio32789	1
-0.554693	-0.556262	-0.384145	1.4951	Ovio41046	1
-0.556079	-0.552614	-0.386608	1.4953	Ovio02247	1
-0.560162	-0.559301	-0.374828	1.49429	Ovio46597	1
-0.562128	-0.559826	-0.372087	1.49404	Ovio38353	1
-0.564077	-0.557519	-0.372475	1.49407	Ovio11928	1
-0.55793	-0.558831	-0.377793	1.49455	Ovio24024	1
-0.557354	-0.557207	-0.380203	1.49476	Ovio14172	1
-0.561984	-0.554645	-0.377932	1.49456	Ovio30303	1
-0.564421	-0.552548	-0.377547	1.49452	Ovio48061	1
-0.561311	-0.55064	-0.383042	1.49499	Ovio13361	1
-0.566027	-0.544191	-0.384886	1.4951	Ovio14035	1
-0.570966	-0.541428	-0.382457	1.49485	Ovio27920	1
-0.571626	-0.542145	-0.380952	1.49472	MA10107783	1
-0.569473	-0.548088	-0.376855	1.49442	Ovio09833	1
-0.574686	-0.55418	-0.364398	1.49326	Ovio09991	1
-0.570371	-0.553192	-0.370276	1.49384	Ovio11472	1
-0.582107	-0.578449	-0.328871	1.48943	Ovio22232	1
-0.576003	-0.577969	-0.336345	1.49032	Ovio30658	1
-0.575572	-0.575524	-0.339596	1.49069	Ovio29285	1
-0.576619	-0.575259	-0.338712	1.49059	Ovio31843	1
-0.577012	-0.574781	-0.338808	1.4906	Ovio07778	1
-0.578129	-0.571627	-0.341103	1.49086	Ovio41847	1
-0.580945	-0.572055	-0.337435	1.49043	Ovio25352	1
-0.57985	-0.574475	-0.335942	1.49027	Ovio40357	1
-0.584841	-0.563778	-0.342328	1.49095	Ovio35890	1
-0.588206	-0.568639	-0.333038	1.48988	Ovio14786	1
-0.563652	-0.581842	-0.34586	1.49135	Ovio38740	1
-0.563234	-0.582004	-0.346145	1.49138	Ovio14753	1
-0.570135	-0.576817	-0.34426	1.49121	Ovio46542	1
-0.563667	-0.571906	-0.356995	1.49257	Ovio33356	1
-0.576702	-0.565562	-0.349512	1.49178	pmp001246	1
-0.571087	-0.570122	-0.35071	1.49192	Lmhp009890	1
-0.542747	-0.59662	-0.352377	1.49174	Ovio13409	1
-0.545121	-0.597371	-0.348902	1.49139	Ovio32216	1
-0.561352	-0.589684	-0.339554	1.49059	Ovio03704	1
-0.553666	-0.593919	-0.343333	1.49092	Ovio08898	1
-0.553447	-0.593061	-0.344552	1.49106	Ovio32677	1
-0.555683	-0.591144	-0.344235	1.49106	Ovio39934	1
-0.552742	-0.586133	-0.353169	1.49204	Ovio42757	1
-0.556473	-0.583441	-0.352061	1.49197	Ovio00549	1
-0.554895	-0.588133	-0.348522	1.49155	Ovio42986	1
-0.554119	-0.604491	-0.330738	1.48935	Ovio22258	1
-0.554911	-0.606863	-0.327114	1.48889	Ovio09849	1
-0.923284	-0.330278	-0.16466	1.41822	Ovio46772	1
-0.903845	-0.369969	-0.148867	1.42268	Ovio09118	1
-0.896155	-0.387241	-0.140414	1.42381	Ovio17628	1
-0.891606	-0.359292	-0.178782	1.42968	Hmqp005412	1
-0.873799	-0.357141	-0.206515	1.43746	Ovio31693	1
-0.883922	-0.3358	-0.215385	1.43511	Ovio46156	1
-0.921244	-0.252137	-0.249768	1.42315	Ovio22751	1
-0.92068	-0.270721	-0.231747	1.42315	Ovio14112	1
-0.883746	-0.244591	-0.308355	1.43669	Ovio23007	1
-0.833169	-0.27699	-0.34294	1.4531	Lmsn002937	1
-0.861902	-0.327359	-0.254719	1.44398	Ovio22089	1
-0.853134	-0.329411	-0.264428	1.44697	Ovio20842	1
-0.84796	-0.334424	-0.266162	1.44855	Ovio02858	1
-0.804807	-0.373453	-0.282269	1.46053	Ovio28678	1
-0.806938	-0.420638	-0.228365	1.45594	Ovio27424	1
-0.826545	-0.397775	-0.22722	1.45154	Ovio20913	1
-0.820666	-0.405842	-0.226282	1.45279	Ovio44281	1
-0.760209	-0.429302	-0.279977	1.46949	Ovio17539	1
-0.742261	-0.450121	-0.280037	1.47242	Ovio35228	1
-0.776792	-0.455692	-0.229165	1.46165	Ovio26604	1
-0.782168	-0.435402	-0.244855	1.46242	Ovio12727	1
-0.651515	-0.476373	-0.361402	1.48929	Ovio30444	1
-0.652369	-0.47624	-0.360555	1.48916	Ovio06477	1
-0.661603	-0.474244	-0.35194	1.48779	Ovio02749	1
-0.656269	-0.483277	-0.348506	1.48805	Ovio04218	1
-0.657695	-0.480163	-0.35018	1.48804	Ovio40230	1
-0.642337	-0.47264	-0.3759	1.49088	MWSslk062	1
-0.644802	-0.468834	-0.377081	1.49072	Hmmn007137	1
-0.662032	-0.454904	-0.371855	1.48879	Ovio04885	1
-0.670834	-0.508756	-0.303354	1.48294	Ovio31891	1
-0.659988	-0.535764	-0.285997	1.48175	Ovio38187	1
-0.634372	-0.526791	-0.326588	1.48775	Ovio37959	1
-0.646043	-0.519561	-0.320904	1.48651	Ovio42016	1
-0.641241	-0.536228	-0.307942	1.48541	Ovio12807	1
-0.640321	-0.538382	-0.306601	1.4853	Ovio13507	1
-0.648635	-0.532287	-0.30359	1.48451	Ovio35418	1
-0.642276	-0.499791	-0.346989	1.48906	Ovio21151	1
-0.640434	-0.511763	-0.336086	1.48828	Ovio45567	1
-0.60894	-0.548148	-0.332308	1.4894	Ovio45592	1
-0.6187	-0.54513	-0.324395	1.48822	Ovio25355	1
-0.62064	-0.550004	-0.316647	1.48729	Ovio41990	1
-0.619446	-0.530608	-0.339694	1.48975	Ovio13241	1
-0.624805	-0.521822	-0.343186	1.48981	Ovio49203	1
-0.603677	-0.540692	-0.34663	1.491	Lmhp012042	1
-0.608779	-0.531609	-0.35082	1.49121	Ovio33458	1
-0.594144	-0.545028	-0.352662	1.49183	Ovio19430	1
-0.721924	-0.454665	-0.300504	1.47709	Ovio21666	1
-0.710255	-0.484181	-0.282488	1.47692	Ovio02267	1
-0.715353	-0.478256	-0.282739	1.47635	Ovio46223	1
-0.687451	-0.487898	-0.306374	1.48172	MWS4301	1
-0.690882	-0.491269	-0.298474	1.48062	Ovio16894	1
-0.695806	-0.476154	-0.309115	1.48107	Ovio27081	1
-0.682786	-0.466109	-0.335653	1.48455	Ovio14314	1
-0.66991	-0.4786	-0.337507	1.48602	Ovio17921	1
-0.731443	-0.403751	-0.342799	1.47799	Ovio27082	1
-0.739856	-0.406991	-0.329168	1.47601	Ovio47015	1
-0.699114	-0.434554	-0.349627	1.48329	pmb1754	1
-0.711143	-0.425882	-0.344309	1.48133	Zmyn005252	1
-0.688639	-0.45209	-0.343627	1.48436	Ovio07795	1
-0.690318	-0.443182	-0.351029	1.48453	Ovio46976	1
-0.680332	-0.443122	-0.362859	1.48631	Ovio04591	1
-0.718693	-0.399387	-0.362621	1.4807	Ovio08394	1
-0.7126	-0.405698	-0.363433	1.48173	Ovio09031	1
-0.709086	-0.407642	-0.365617	1.48235	Ovio33721	1
-0.695428	-0.415588	-0.373601	1.48462	Ovio12753	1
-0.692411	-0.569901	-0.205225	1.46754	Ovio03968	1
-0.690963	-0.564466	-0.213682	1.46911	Ovio19630	1
-0.694479	-0.559375	-0.215308	1.46916	Ovio17550	1
-0.672261	-0.576801	-0.222608	1.47167	Ovio20300	1
-0.690567	-0.541886	-0.241097	1.47355	Ovio28240	1
-0.685574	-0.544045	-0.244848	1.47447	Ovio01171	1
-0.670532	-0.56153	-0.243063	1.47512	Ovio47041	1
-0.654902	-0.574026	-0.247645	1.47657	Ovio20631	1
-0.661159	-0.552816	-0.264905	1.47888	Ovio10319	1
-0.664016	-0.552276	-0.262023	1.47832	Hmgn004139	1
-0.664084	-0.550644	-0.263841	1.47857	Ovio14042	1
-0.665508	-0.555803	-0.256058	1.47737	Ovio42859	1
-0.690942	-0.514461	-0.272351	1.47775	MWSmce706	1
-0.702267	-0.502723	-0.271601	1.47659	pme3034	1
-0.703615	-0.495102	-0.27852	1.47724	Ovio42690	1
-0.706747	-0.504875	-0.263556	1.47518	mws0567	1
-0.711981	-0.505917	-0.255774	1.47367	Ovio28603	1
-0.740949	-0.519343	-0.202653	1.46295	Ovio20754	1
-0.744672	-0.512128	-0.20629	1.46309	Ovio30728	1
-0.716939	-0.517159	-0.236487	1.47058	Ovio31437	1
-0.747433	-0.321256	-0.405626	1.47432	MWSmce486	1
-0.713712	-0.348009	-0.419371	1.48109	Ovio31032	1
-0.668074	-0.385279	-0.435212	1.48857	Ovio25684	1
-0.682009	-0.372418	-0.432021	1.48645	Ovio10477	1
-0.676228	-0.398483	-0.413019	1.48773	Ovio45621	1
-0.667323	-0.342641	-0.476666	1.48663	Ovio24206	1
-0.674352	-0.321901	-0.488121	1.48437	Ovio12683	1
-0.211792	0.679405	-1.32564	0.858032	Ovio27541	1
-0.146238	0.715728	-1.3581	0.788611	Ovio28896	1
-0.189029	0.718219	-1.33893	0.809744	Ovio48029	1
-0.0444326	0.639003	-1.39568	0.80111	Ovio09404	1
-0.052955	0.742248	-1.39553	0.706234	Ovio12883	1
-0.224232	0.5912	-1.30884	0.941876	Ovio46779	1
-0.137492	0.498596	-1.33539	0.974286	Ovio27369	1
-0.176768	0.400028	-1.29142	1.06816	Ovio27508	1
-0.124053	0.374756	-1.31126	1.06055	Ovio05979	1
-0.131552	0.380659	-1.3092	1.06009	Ovio01411	1
-0.0325847	0.395811	-1.35981	0.996586	Ovio11402	1
0.100155	-0.0153329	-1.26432	1.1795	Ovio33929	1
0.122047	-0.025212	-1.26903	1.17219	Ovio19915	1
0.0766585	-0.0215277	-1.2507	1.19557	Ovio49851	1
0.0921985	0.0525624	-1.29268	1.14792	Ovio26670	1
0.102981	0.0746282	-1.30701	1.1294	Ovio42722	1
0.136803	0.0734895	-1.32042	1.11013	Ovio49767	1
0.231224	0.180291	-1.39516	0.983645	Ovio49164	1
0.207725	0.182801	-1.38841	0.99788	Ovio18233	1
0.215528	0.148221	-1.37883	1.01508	Ovio00467	1
0.128461	0.199174	-1.36593	1.0383	Hmcp001509	1
0.390029	0.0741528	-1.40142	0.937235	Ovio20334	1
0.370143	0.151873	-1.42369	0.901679	Ovio11350	1
0.351828	-0.00453327	-1.36022	1.01292	Ovio06077	1
0.418895	-0.0334113	-1.36516	0.979673	pmb2406	1
0.261285	0.0295803	-1.34721	1.05635	Ovio34235	1
-0.1039	-0.0107801	-1.16383	1.27851	Ovio25345	1
-0.141043	0.0237715	-1.16052	1.27779	Ovio35207	1
-0.0592134	0.0917034	-1.23845	1.20596	Ovio27571	1
-0.0568126	0.104939	-1.24566	1.19753	Ovio46897	1
-0.068136	0.116182	-1.24482	1.19678	Ovio47258	1
-0.101488	0.220646	-1.27076	1.1516	Ovio16904	1
-0.151344	0.200208	-1.23601	1.18714	Ovio07801	1
-0.20686	0.309594	-1.24637	1.14364	Ovio18887	1
0.319086	0.478574	-1.48304	0.68538	Ovio23167	1
0.212417	0.49794	-1.46302	0.752664	Ovio16446	1
0.180286	0.558809	-1.4609	0.721804	Ovio37139	1
0.240171	0.556324	-1.47426	0.677768	Ovio13269	1
0.305362	0.577528	-1.48631	0.603415	Ovio48690	1
0.253548	0.631548	-1.4782	0.593107	Zmbn001701	1
0.174875	0.758133	-1.4563	0.523294	Ovio45936	1
0.191477	0.746151	-1.46054	0.522908	Ovio28784	1
0.304599	0.663488	-1.48365	0.515558	Ovio47305	1
0.249665	0.680038	-1.47555	0.545851	Ovio46702	1
0.221748	0.708517	-1.46916	0.538893	Ovio40708	1
0.0424348	0.762761	-1.42539	0.620198	Ovio39223	1
0.0688742	0.769637	-1.43202	0.593504	Ovio00225	1
0.491073	0.444575	-1.49823	0.562584	Ovio37588	1
0.616482	0.305053	-1.48602	0.564483	Ovio31691	1
0.633173	0.231401	-1.47435	0.609779	Hmbn002692	1
0.574734	0.244134	-1.47593	0.657058	Ovio37116	1
0.588886	0.215221	-1.4706	0.666497	Ovio25286	1
0.507961	0.335424	-1.48795	0.644567	Ovio08415	1
0.456584	0.319469	-1.48081	0.704755	Ovio42997	1
0.518208	0.243765	-1.47226	0.710283	Ovio28498	1
0.554029	0.271965	-1.48023	0.654232	Ovio34829	1
0.537085	0.293202	-1.48306	0.652771	Ovio04243	1
0.371563	0.337924	-1.4719	0.76241	Ovio20318	1
0.362713	0.226784	-1.44437	0.854872	Ovio11459	1
0.359743	0.216531	-1.44088	0.864611	Ovio10895	1
0.318076	0.205884	-1.42799	0.904033	Ovio31494	1
0.243966	0.305819	-1.43589	0.886103	Ovio27752	1
0.139561	0.347234	-1.41418	0.927385	Ovio27789	1
0.13447	0.409681	-1.42664	0.882487	Ovio46543	1
0.0974482	0.483584	-1.42802	0.846992	Ovio39687	1
0.0904689	0.542746	-1.43392	0.800702	Ovio09028	1
-0.428085	0.50837	-1.17043	1.09014	Ovio20689	1
-0.446643	0.501126	-1.15594	1.10145	Ovio38737	1
-0.301582	0.482271	-1.24363	1.06294	Ovio07931	1
-0.392007	0.253075	-1.10795	1.24689	Ovio49131	1
-0.349489	0.22763	-1.12621	1.24807	Ovio21513	1
-0.325385	0.297886	-1.17052	1.19802	Ovio20216	1
-0.396391	0.350097	-1.14288	1.18917	MWSmce549	1
-0.546634	0.626027	-1.1135	1.03411	Ovio18377	1
-0.596884	0.595885	-1.06923	1.07023	Ovio13347	1
-0.508978	0.45098	-1.09703	1.15503	Ovio44944	1
-0.553925	0.379475	-1.03838	1.21282	Ovio26733	1
-0.652966	0.458891	-0.985603	1.17968	Ovio19930	1
-0.667342	0.484159	-0.981597	1.16478	Ovio09393	1
-0.63988	0.497663	-1.00888	1.1511	Ovio42354	1
-0.724549	0.21258	-0.816112	1.32808	Ovio25862	1
-0.709466	0.291696	-0.869147	1.28692	Lmcp007250	1
-0.680692	0.330293	-0.912498	1.2629	Ovio28365	1
-0.393195	0.2008	-1.08418	1.27657	Ovio31900	1
-0.391848	0.171733	-1.07162	1.29174	Ovio46367	1
-0.416878	0.137219	-1.03666	1.31632	pmd0136	1
-0.535831	0.263035	-1.0052	1.278	Ovio44826	1
-0.529021	0.178027	-0.970549	1.32154	Ovio45945	1
-0.525158	0.126069	-0.946902	1.34599	Ovio31533	1
-0.440028	0.0791297	-0.98895	1.34985	Ovio03312	1
-0.448459	0.0409893	-0.961209	1.36868	Ovio23975	1
-0.429966	0.0152681	-0.96075	1.37545	Ovio25994	1
-0.503846	1.1373	-1.10794	0.474487	Ovio01962	1
-0.333075	1.06569	-1.22799	0.495378	Ovio17546	1
-0.318095	0.719603	-1.27322	0.871716	Ovio19881	1
-0.41721	0.81181	-1.21932	0.824719	Ovio02865	1
-0.290661	0.960935	-1.27521	0.604939	Ovio12231	1
-0.222672	0.924002	-1.31262	0.611287	Ovio47102	1
-0.238114	0.915558	-1.30712	0.629676	Ovio22452	1
-0.199529	0.890018	-1.3275	0.637016	Ovio12696	1
-0.400021	0.956031	-1.21913	0.663115	Ovio38757	1
-0.372986	0.893623	-1.24184	0.721208	Ovio46839	1
0.0781661	0.918863	-1.40751	0.410482	Ovio37861	1
-0.118781	1.02968	-1.32458	0.413689	Ovio33005	1
-0.121108	0.996697	-1.33462	0.459033	Ovio31099	1
-0.111393	0.984847	-1.34122	0.467764	Ovio49369	1
-0.0862043	0.864793	-1.37459	0.595998	Ovio12899	1
-0.148995	0.925985	-1.34204	0.56505	Ovio02738	1
-0.790085	0.572877	-0.897375	1.11458	Ovio12034	1
-0.819743	0.362139	-0.793983	1.25159	Ovio20850	1
-0.865045	0.420705	-0.771808	1.21615	Ovio09707	1
[truncated: 21,484 more rows]

## Sheet: Table S4
Table S4 DiOH-FA related structural genes and metabolites performed in this study; FA represent fatty acids, FLA represent flavonoid
geneID	X1	Class.II	Class.I
Ovio44042	HAD	FA	FA
Ovio26115	KAS II	FA	FA
Ovio31160	KAS II	FA	FA
Ovio31161	KAS II	FA	FA
Ovio45937	SAD	FA	FA
Ovio46619	SAD	FA	FA
Ovio30504	DGAT	FA	FA
Ovio23923	DGAT	FA	FA
Ovio23929	DGAT	FA	FA
Ovio08648	KCS	FA	FA
Ovio26944	KCS	FA	FA
Ovio10684	KCS	FA	FA
Ovio32185	KCR	FA	FA
Ovio25269	KCR	FA	FA
Ovio31702	HmACC	FA	FA
Ovio37572	BCCP	FA	FA
Ovio39749	BCCP	FA	FA
Ovio05049	KASIII	FA	FA
Ovio42934	KASIII	FA	FA
Ovio23960	KAR	FA	FA
Ovio29774	ER	FA	FA
Ovio29629	FATA	FA	FA
Ovio10805	FATA	FA	FA
Ovio03944	FATB	FA	FA
Ovio13820	FATB	FA	FA
Ovio07758	LACS	FA	FA
Ovio27793	LACS	FA	FA
Ovio46397	LACS	FA	FA
Ovio46095	LACS	FA	FA
Ovio42658	GPAT	FA	FA
Ovio04130	GPAT	FA	FA
Ovio13706	GPAT	FA	FA
Ovio04494	GPAT	FA	FA
Ovio13403	GPAT	FA	FA
Ovio12538	GPAT	FA	FA
Ovio18220	GPAT	FA	FA
Ovio07725	LPAAT	FA	FA
Ovio27759	LPAAT	FA	FA
Ovio09506	LPAAT	FA	FA
Ovio03356	PP	FA	FA
Ovio06457	PP	FA	FA
Ovio20609	PP	FA	FA
Ovio12726	PP	FA	FA
Ovio18059	PP	FA	FA
Ovio39478	PDAT	FA	FA
Ovio37779	PDAT	FA	FA
Ovio18298	FAD2	FA	FA
Ovio12471	FAD2	FA	FA
Ovio39206	HACD	FA	FA
Ovio37973	HACD	FA	FA
Ovio09770	ECR	FA	FA
Ovio33907	ECR	FA	FA
Ovio39507	CHS_TT4	FLA	FLA
Ovio37757	CHS_TT4	FLA	FLA
Ovio33884	CHI_TT5	FLA	FLA
Ovio09787	CHI_TT5	FLA	FLA
Ovio10285	F3H_TT6	FLA	FLA
Ovio10288	F3H_TT6	FLA	FLA
Ovio38057	FLS1_FLS	FLA	FLA
Ovio39110	FLS1_FLS	FLA	FLA
Ovio05722	DFR_TT3	FLA	FLA
Ovio19840	DFR_TT3	FLA	FLA
Ovio43049	ANR_ban	FLA	FLA
Ovio05119	ANR_ban	FLA	FLA
Ovio05121	ANR_ban	FLA	FLA
Ovio05125	ANR_ban	FLA	FLA
Ovio05130	ANR_ban	FLA	FLA
Ovio19327	MYB123_tt2	FLA	FLA
Ovio21688	TTG1_TTG	FLA	FLA
Ovio22984	TTG1_TTG	FLA	FLA
Ovio43738	EGL3_EGL3	FLA	FLA
Ovio10060	PAL2_PAL	FLA	FLA
Ovio33668	PAL2_PAL	FLA	FLA
Ovio12652	PAL4_PAL	FLA	FLA
Ovio47954	C4H_C4H	FLA	FLA
Ovio44902	C4H_C4H	FLA	FLA
Ovio00178	4CL1_4CL	FLA	FLA
Ovio16979	4CL1_4CL	FLA	FLA
Ovio39036	F3'H_TT7	FLA	FLA
Ovio07579	LDOX_TT18	FLA	FLA
Ovio39822	GST_tt19	FLA	FLA
Ovio37499	GST_tt19	FLA	FLA
Ovio34242	MATE_tt12	FLA	FLA
Ovio09391	MATE_tt12	FLA	FLA
Ovio14493	aha10_TT13	FLA	FLA
Ovio23397	LAC15_tt10	FLA	FLA
Ovio35825	bHLH42_tt8	FLA	FLA
Ovio12334	MYB5_MYB5	FLA	FLA
Ovio18449	MYB5_MYB5	FLA	FLA
mws0752	Undecylic Acid	Free fatty acids	Lipids
pmb2640	Dodecanoic acid (Lauric acid)	Free fatty acids	Lipids
MWS1900	Undecanedioic acid	Free fatty acids	Lipids
Zmjn003398	2-Dodecenedioic acid	Free fatty acids	Lipids
mws0119	Myristic Acid	Free fatty acids	Lipids
MWS0552	Cis-10-Pentadecenoic Acid(C15: 1)	Free fatty acids	Lipids
pme2827	Palmitaldehyde	Free fatty acids	Lipids
MWS2430	13-methylmyristic acid	Free fatty acids	Lipids
mws0359	Pentadecanoic Acid	Free fatty acids	Lipids
MWS5231	Tridecanedioic acid	Free fatty acids	Lipids
mws0361	Palmitoleic Acid	Free fatty acids	Lipids
mws1422	Epiafzelechin	Flavanols	Flavonoids
mws1488	Palmitic acid	Free fatty acids	Lipids
mws0120	Choline Alfoscerate	PC	Lipids
MWSslk133	1,14-Tetradecanedioic Acid	Free fatty acids	Lipids
Zmyn004943	Norlinolenic acid	Free fatty acids	Lipids
mws0383	10-Heptadecenoic Acid	Free fatty acids	Lipids
MWSHY0167	Catechin	Flavanols	Flavonoids
pmf0293	1-Octadecanol	Free fatty acids	Lipids
MWSHY0174	Epicatechin	Flavanols	Flavonoids
pmp001264	Hexadecylsphingosine	Sphingolipids	Lipids
mws0042	Epigallocatechin	Flavanols	Flavonoids
HJN041	Epicatechin glucoside	Flavanols	Flavonoids
mws0367	α-Linolenic Acid*	Free fatty acids	Lipids
pmb1650	Octadeca-11E,13E,15Z-trienoic acid	Free fatty acids	Lipids
Lmbn005923	Crepenynic acid	Free fatty acids	Lipids
pmb0889	Punicic acid (9Z,11E,13Z-octadecatrienoic acid)	Free fatty acids	Lipids
mws0366	γ-Linolenic Acid*	Free fatty acids	Lipids
Lmbn006152	(9Z,11E)-Octadecadienoic acid	Free fatty acids	Lipids
mws1491	Linoleic acid	Free fatty acids	Lipids
YC512118	Oleamide (9-Octadecenamide)	Free fatty acids	Lipids
mws2623	11-Octadecanoic acid(Vaccenic acid)	Free fatty acids	Lipids
MWSmce520	Petroselinic acid	Free fatty acids	Lipids
mws0396	Elaidic Acid	Free fatty acids	Lipids
mws1489	Stearic Acid	Free fatty acids	Lipids
pmb2947	Catechin-catechin-catechin	Flavanols	Flavonoids
Zmjp003463	"Vitexin-2""-O-xyloside"	Flavonoid carbonoside	Flavonoids
MWSslk132	Hexadecanedioic acid	Free fatty acids	Lipids
Zmyn005252	3-Hydroxy-palmitic acid methyl ester	Free fatty acids	Lipids
mws1436	1,18-Octadecanediol	Free fatty acids	Lipids
Lmnp102580	Apigenin-6-C-(2''-xylosyl)glucoside	Flavonoid carbonoside	Flavonoids
Zmjp003179	Orientin-2''-O-xyloside	Flavonoid carbonoside	Flavonoids
Lmnp002413	Luteolin-6-C-rhamnoside-7-O-glucoside	Flavonoid carbonoside	Flavonoids
Lmnp102682	Hispidulin-8-C-(2''-O-xylosyl)glucoside	Flavonoid carbonoside	Flavonoids
Zmjp003031	Orientin-2''-O-galactoside	Flavonoid carbonoside	Flavonoids
Zmyn004548	12-Oxo-phytodienoic acid	Free fatty acids	Lipids
MWSmce689	Methyl linolenate	Free fatty acids	Lipids
Lmbn005443	13-KODE; (9Z,11E)-13-Oxooctadeca-9,11-dienoic acid*	Free fatty acids	Lipids
pmb2786	9-Hydroxy-10,12,15-octadecatrienoic acid*	Free fatty acids	Lipids
pmb2792	13-Hydroxy-6,9,11-octadecatrienoic acid	Free fatty acids	Lipids
Zmyn004676	17-Hydroxylinolenic acid	Free fatty acids	Lipids
Zmyn004732	2R-hydroxy-9Z,12Z,15Z-octadecatrienoic acid	Free fatty acids	Lipids
Zmpn003368	13S-Hydroxy-9Z,11E,15Z-octadecatrienoic acid	Free fatty acids	Lipids
pmb2787	9-Oxo-10E,12Z-octadecadienoic acid	Free fatty acids	Lipids
Lmcn009539	E,E,Z-1,3,12-Nonadecatriene-5,14-diol	Free fatty acids	Lipids
Hmqp005455	15(R)-Hydroxylinoleic Acid*	Free fatty acids	Lipids
Hmqp005411	9-Oxo-12Z-Octadecenoic acid*	Free fatty acids	Lipids
pmb2799	12,13-Epoxy-9-Octadecenoic Acid	Free fatty acids	Lipids
Lmbn005369	13(S)-HODE;13(S)-Hydroxyoctadeca-9Z,11E-dienoic acid*	Free fatty acids	Lipids
Rfmb091	9S-Hydroxy-10E,12Z-octadecadienoic acid*	Free fatty acids	Lipids
Lmbn005662	9(10)-EpOME;(9R,10S)-(12Z)-9,10-Epoxyoctadecenoic acid	Free fatty acids	Lipids
Lmbn009444	Ricinoleic acid	Free fatty acids	Lipids
pmf0297	1-Eicosanol	Free fatty acids	Lipids
Zmyn005015	Palmitoylethanolamide	Free fatty acids	Lipids
MA10012327	D-Sphingosine	Sphingolipids	Lipids
Lmnp002584	Hispidulin-8-C-(2''-O-glucosyl)glucoside	Flavonoid carbonoside	Flavonoids
HJAP023	Kaempferol-6,8-di-C-glucoside-7-O-glucoside	Flavonoid carbonoside	Flavonoids
pmb0662	Isoorientin-7-O-(6''-feruloyl)glucoside	Flavonoid carbonoside	Flavonoids
Lmhp003162	Chrysoeriol-6,8-di-C-glucoside-4'-O-glucoside	Flavonoid carbonoside	Flavonoids
Zmyn005384	2R-Hydroxyoctadecanoic Acid	Free fatty acids	Lipids
MWS5235	12-Hydroxyoctadecanoic acid	Free fatty acids	Lipids
Lmqn008288	3-Hydroxyoctadecanoic Acid	Free fatty acids	Lipids
pmb0676	Chrysoeriol-8-C-glucoside-7-O-(6''-feruloyl)glucoside	Flavonoid carbonoside	Flavonoids
Lmjp004941	Rhamnocitrin (7-Methylkaempferol)*	Flavonols	Flavonoids
MWSmce549	1-Monomyristin	Free fatty acids	Lipids
pme2954	Quercetin	Flavonols	Flavonoids
mws0066	Isorhamnetin	Flavonols	Flavonoids
mws0032	Myricetin	Flavonols	Flavonoids
pmn001610	Eicosadienoic acid	Free fatty acids	Lipids
pmb2791	9-Hydroperoxy-10E,12,15Z-octadecatrienoic acid	Free fatty acids	Lipids
Zmzn003953	13(s)-hydroperoxy-(9z,11e,15z)-octadecatrienoic acid	Free fatty acids	Lipids
pmb2789	13S-Hydroperoxy-6Z,9Z,11E-octadecatrienoic acid	Free fatty acids	Lipids
Zmyn004449	9-Hydroxy-12-oxo-10(E),15(Z)-octadecadienoic acid	Free fatty acids	Lipids
MWS80006	9-Hydroperoxy-9Z,11E-Octadecadienoic Acid	Free fatty acids	Lipids
Lmbn004685	5S,8R-DiHODE; (5S,8R,9Z,12Z)-5,8-Dihydroxyoctadeca-9,12-dienoate	Free fatty acids	Lipids
pmn001689	9-Hydroxy-12-oxo-15(Z)-octadecenoic acid	Free fatty acids	Lipids
Rfmb087	9-Hydroxy-13-oxo-10-octadecenoic Acid	Free fatty acids	Lipids
pmb2804	13S-Hydroperoxy-9Z,11E-octadecadienoic acid	Free fatty acids	Lipids
Lmbn005287	7S,8S-DiHODE; (9Z,12Z)-(7S,8S)-Dihydroxyoctadeca-9,12-dienoic acid	Free fatty acids	Lipids
MWS80007	13-Hydroperoxy-9Z,11E-octadecadienoic acid	Free fatty acids	Lipids
Lmbn009747	Ricinoleic acid methyl ester	Free fatty acids	Lipids
Lmbn005822	9,10-DHOME; (12Z)-9,10-Dihydroxyoctadec-12-enoic acid	Free fatty acids	Lipids
Lmbn007891	Hydroxy ricinoleic acid	Free fatty acids	Lipids
Lmbn005487	12,13-DHOME; (9Z)-12,13-Dihydroxyoctadec-9-enoic acid	Free fatty acids	Lipids
MWSHY0136	Kaempferol-3-O-glucoside (Astragalin)	Flavonols	Flavonoids
mws0089	Kaempferol-7-O-glucoside	Flavonols	Flavonoids
Hmqp006023	Ethyl 9-Hydroxy-10,12-octadecadienoic acid	Free fatty acids	Lipids
pmn001691	9,12,13-Trihydroxy-10,15-octadecadienoic acid	Free fatty acids	Lipids
mws0371	Cis-4,7,10,13,16,19-Docosahexaenoic Acid	Free fatty acids	Lipids
Hmqn003054	9,10,11-Trihydroxy-12-octadecenoic acid	Free fatty acids	Lipids
Lmbn003970	9,12,13-TriHOME; 9(S),12(S),13(S)-Trihydroxy-10(E)-octadecenoic acid	Free fatty acids	Lipids
pmn001694	9,10,13-Trihydroxy-11-Octadecenoic Acid	Free fatty acids	Lipids
Lmbn004240	9,10-Dihydroxy-12,13-epoxyoctadecanoic acid	Free fatty acids	Lipids
pmp001284	Monopalmitin	Glycerol ester	Lipids
pmf0400	Docosanoic acid (Behenic acid)	Free fatty acids	Lipids
pmb1562	1-Stearidonoyl-Glycerol	Glycerol ester	Lipids
Lmhp011388	2-伪-Linolenoyl-glycerol	Glycerol ester	Lipids
Lmhp011562	1-伪-Linolenoyl-glycerol	Glycerol ester	Lipids
Lmhp112042	1-Linoleoylglycerol	Glycerol ester	Lipids
Lmhp012042	2-Linoleoylglycerol	Glycerol ester	Lipids
pmb0296	1-Oleoyl-Sn-Glycerol	Glycerol ester	Lipids
mws0913	Kaempferol-3-O-galactoside (Trifolin)	Flavonols	Flavonoids
Hmcp002539	Isorhamnetin-3-O-rhamnoside	Flavonols	Flavonoids
MWSHY0113	Quercetin-3-O-galactoside (Hyperin)	Flavonols	Flavonoids
mws1329	Quercetin-7-O-glucoside	Flavonols	Flavonoids
pmb0864	LysoPE 14:0	LPE	Lipids
Lmhp008337	LysoPE 14:0(2n isomer)	LPE	Lipids
MWSHY0046	Quercetin-3-O-glucoside (Isoquercitrin)	Flavonols	Flavonoids
mws0856	Quercetin-4'-O-glucoside (Spiraeoside)	Flavonols	Flavonoids
Lmjp003044	Isorhamnetin-3-O-Glucoside*	Flavonols	Flavonoids
Hmcp002207	Isorhamnetin-7-O-glucoside (Brassicin)*	Flavonols	Flavonoids
Lmpp003465	Myricetin-3-O-glucoside*	Flavonols	Flavonoids
Lmhp008440	LysoPE 15:1	LPE	Lipids
Lmhp008273	LysoPE 15:1(2n isomer)	LPE	Lipids
Lmhp008885	LysoPE 15:0(2n isomer)	LPE	Lipids
pmb0862	LysoPC 12:0	LPC	Lipids
Lmhp009187	LysoPE 15:0	LPE	Lipids
Lmhp007836	LysoPE 16:3	LPE	Lipids
Lmdp002969	Myricetin-3-O-galactoside*	Flavonols	Flavonoids
Hmcp002399	Limocitrin-3-O-glucoside	Flavonols	Flavonoids
Li512111	Isorhamnetin-3-O-(6''-acetylglucoside)	Flavonols	Flavonoids
Zmhp006502	Kaempferide-3-O-(6''-malonyl)glucoside	Flavonols	Flavonoids
HJAP064	Isorhamnetin-3-O-(6''-malonylglucoside)	Flavonols	Flavonoids
Hmcp001858	Kaempferol-3-O-arabinoside-7-O-rhamnoside	Flavonols	Flavonoids
MWSHY0201	Kaempferol-3,7-O-dirhamnoside (Kaempferitrin)	Flavonols	Flavonoids
HJAP148	Kaempferol-3-O-sambubioside	Flavonols	Flavonoids
Hmcp001769	Quercetin-3-O-rhamnosyl(1鈫?)arabinoside	Flavonols	Flavonoids
Lmsn002815	Kaempferol-3-O-rutinoside(Nicotiflorin)	Flavonols	Flavonoids
MWSHY0061	Kaempferol-3-O-neohesperidoside	Flavonols	Flavonoids
Lmjp002596	Quercetin-3-O-sambubioside*	Flavonols	Flavonoids
Lmhp008763	LysoPE 16:1(2n isomer)	LPE	Lipids
Lmhp009034	LysoPE 16:1	LPE	Lipids
Lmtp004044	Quercetin-3-O-apiosyl(1鈫?)galactoside*	Flavonols	Flavonoids
MWSHY0067	Quercetin-3-O-rutinoside (Rutin)	Flavonols	Flavonoids
pmb0876	LysoPE 16:0	LPE	Lipids
pmd0160	LysoPE 16:0(2n isomer)	LPE	Lipids
pmb0711	Quercetin-7-O-rutinoside	Flavonols	Flavonoids
Lmbp002592	Kaempferol-3,7-di-O-glucoside	Flavonols	Flavonoids
Lmjp002461	Quercetin-3-O-neohesperidoside	Flavonols	Flavonoids
MWSHY0064	Isorhamnetin-3-O-neohespeidoside	Flavonols	Flavonoids
MWSHY0135	Isorhamnetin-3-O-rutinoside (Narcissin)	Flavonols	Flavonoids
Lmtp003677	Quercetin-3-O-sophoroside (Baimaside)	Flavonols	Flavonoids
pmp000596	Quercetin-3-O-(2''-O-galactosyl)glucoside	Flavonols	Flavonoids
Zmcp002666	Quercetin-3,7-Di-O-glucoside	Flavonols	Flavonoids
Hmcp001578	Isorhamnetin-3,7-O-diglucoside	Flavonols	Flavonoids
Lmsp003252	Isorhamnetin-3-O-sophoroside	Flavonols	Flavonoids
Lmhp009464	LysoPE 17:1(2n isomer)	LPE	Lipids
Lmhp009769	LysoPE 17:1	LPE	Lipids
Hmcp001629	Kaempferol-3-O-(6''-Malonyl)glucoside-7-O-Glucoside	Flavonols	Flavonoids
pmd0130	LysoPC 14:0	LPC	Lipids
Lmhp010162	LysoPE 17:0	LPE	Lipids
Lmhp008589	LysoPE 18:3(2n isomer)	LPE	Lipids
Lmhp008801	LysoPE 18:3	LPE	Lipids
pmb0881	LysoPE 18:2	LPE	Lipids
pmb0874	LysoPE 18:2(2n isomer)	LPE	Lipids
Hmcp001947	Isorhamnetin-3-O-(6''-malonylglucoside)-7-O-rhamnoside	Flavonols	Flavonoids
Hmcp001658	Isorhamnetin-3-O-(6''-malonylglucoside)-7-O-glucoside	Flavonols	Flavonoids
Xmyp004678	Kaempferol-3-O-(2-O-Xylosyl-6-O-Rhamnosyl)Glucoside	Flavonols	Flavonoids
Lmsp003881	Kaempferol-3-O-rutinoside-7-O-rhamnoside	Flavonols	Flavonoids
mws0289	LysoPE 18:1	LPE	Lipids
pmb2260	LysoPC 15:1	LPC	Lipids
pmb0856	LysoPE 18:1(2n isomer)	LPE	Lipids
Xmyp004945	Kaempferol-3-O-(6''-Rhamnosyl-2''-Glucosyl)Glucoside (Camelliaside A)	Flavonols	Flavonoids
pmp001105	Kaempferol-3-O-neohesperidoside-7-O-glucoside	Flavonols	Flavonoids
Lmsp003161	Kaempferol-3-O-sophoroside-7-O-rhamnoside	Flavonols	Flavonoids
pmb0883	LysoPE 18:0	LPE	Lipids
pmb2319	LysoPC 15:0	LPC	Lipids
Lmhp009129	LysoPC 15:0(2n isomer)	LPC	Lipids
pmb0880	LysoPE 18:0(2n isomer)	LPE	Lipids
Hmyn007081	LysoPG 16:1	Glycerol ester	Lipids
Hmyn007168	LysoPG 16:0	Glycerol ester	Lipids
pma1303	LysoPC 16:2	LPC	Lipids
pmb0863	LysoPC 16:2(2n isomer)	LPC	Lipids
Lmpp003268	Kaempferol-3-O-rutinoside-7-O-glucoside	Flavonols	Flavonoids
Lmhp008833	LysoPC 16:1(2n isomer)	LPC	Lipids
pmp001270	LysoPC 16:1	LPC	Lipids
pmd0132	LysoPC 16:0(2n isomer)	LPC	Lipids
pmb0855	LysoPC 16:0	LPC	Lipids
Lmhp009349	LysoPE 20:4(2n isomer)	LPE	Lipids
Lmhp009802	LysoPE 20:3(2n isomer)	LPE	Lipids
HJAP127	Quercetin-3-O-(2''-O-Rhamnosyl)rutinoside	Flavonols	Flavonoids
Lmhp008718	LysoPC 17:2	LPC	Lipids
Lmhp010757	LysoPE 20:2	LPE	Lipids
Lmhp010514	LysoPE 20:2(2n isomer)	LPE	Lipids
Lmhp009590	LysoPC 17:1	LPC	Lipids
HJAP128	Isorhamnetin-3-O-rutinoside-7-O-rhamnoside	Flavonols	Flavonoids
Lmsp002982	Quercetin-3-O-sophoroside-7-O-rhamnoside	Flavonols	Flavonoids
Lmhp010515	LysoPC 17:0(2n isomer)	LPC	Lipids
pmb2406	LysoPC 17:0	LPC	Lipids
Lmhp009526	2-伪-Linolenoyl-glycerol-1-O-glucoside	Glycerol ester	Lipids
Lmhp009773	1-伪-Linolenoyl-glycerol-3-O-glucoside	Glycerol ester	Lipids
pmb0865	LysoPC 18:3(2n isomer)	LPC	Lipids
pmb0854	LysoPC 18:3	LPC	Lipids
pmp001251	LysoPC 18:2(2n isomer)	LPC	Lipids
pmp001273	LysoPC 18:2	LPC	Lipids
Lmmp002755	Quercetin-7-O-rutinoside-4'-O-glucoside	Flavonols	Flavonoids
Lmmp002334	Quercetin-3-O-rutinoside-7-O-glucoside	Flavonols	Flavonoids
pmp001281	LysoPC 18:1	LPC	Lipids
Lmhp010190	LysoPC 18:1(2n isomer)	LPC	Lipids
Hmcp001509	Isorhamnetin-3-O-(2''-O-xylosyl)glucoside-7-O-glucoside	Flavonols	Flavonoids
pmd0136	LysoPC 18:0(2n isomer)	LPC	Lipids
mws0126	LysoPC 18:0	LPC	Lipids
Lmhp007840	LysoPC 19:2	LPC	Lipids
Lmhp007598	LysoPC 19:2(2n isomer)	LPC	Lipids
Lmhp010908	LysoPC 19:1	LPC	Lipids
Hmcp001589	Isorhamnetin-3-O-rutinoside-4'-O-glucoside	Flavonols	Flavonoids
pmb2228	LysoPC 19:0	LPC	Lipids
Lmhp009890	LysoPC 20:3	LPC	Lipids
pmd0147	LysoPC 20:2	LPC	Lipids
pmd0146	LysoPC 20:2(2n isomer)	LPC	Lipids
Lmsp003790	Isorhamnetin-3-O-sophoroside-7-O-rhamnoside	Flavonols	Flavonoids
Hmcp001489	Isorhamnetin-3-O-(2''-O-glucosyl)galactoside-7-O-glucoside	Flavonols	Flavonoids
Lmhp011549	LysoPC 20:1	LPC	Lipids
MWS20151	Apigenin	Flavones	Flavonoids
MWS20143	Luteolin (5,7,3',4'-Tetrahydroxyflavone)	Flavones	Flavonoids
pmp000001	Hispidulin (5,7,4'-Trihydroxy-6-methoxyflavone)*	Flavones	Flavonoids
mws0055	Tangeretin (4',5,6,7,8-Pentamethoxyflavone)	Flavones	Flavonoids
mws0043	Nobiletin (5,6,7,8,3',4'-Hexamethoxyflavone)	Flavones	Flavonoids
Lmyp005841	Chrysin-7-O-glucoside	Flavones	Flavonoids
mws0072	Apigenin-5-O-glucoside	Flavones	Flavonoids
MWSHY0104	Luteolin-7-O-glucoside (Cynaroside)	Flavones	Flavonoids
Hmpp003270	Luteolin-4'-O-glucoside	Flavones	Flavonoids
MWS20147	Luteolin-3'-O-glucoside	Flavones	Flavonoids
Lmjp003655	6-C-MethylKaempferol-3-glucoside	Flavones	Flavonoids
Hmgp002189	Hispidulin-7-O-Glucoside	Flavones	Flavonoids
Hmgp002036	Nepetin-7-O-glucoside	Flavones	Flavonoids
Lmtp003948	3',5',5,7-Tetrahydroxy-4'-methoxyflavanone-3'-O-glucoside	Flavones	Flavonoids
pmb0736	Tricin-7-O-Glucoside	Flavones	Flavonoids
Zmjp004852	5,6,3',4'-Tetrahydroxy-3,7-dimethoxyflavone-6-O-glucoside	Flavones	Flavonoids
pmb3041	Tricin-7-O-saccharic acid	Flavones	Flavonoids
Zmjp004610	5,4'-Dihydroxy-3,6,7,3'-tetramethoxyflavone-4'-O-glucoside	Flavones	Flavonoids
pmb0608	Chrysoeriol-7-O-(6''-malonyl)glucoside	Flavones	Flavonoids
Zmxp005470	Tricin-7-O-(6''-O-malonyl)glucoside	Flavones	Flavonoids
MWSHY0080	Luteolin-7-O-neohesperidoside (Lonicerin)	Flavones	Flavonoids
Hmgp002121	Hispidulin-7-O-(6''-O-p-Coumaroyl)Glucoside	Flavones	Flavonoids
Hmpp002612	Luteolin-7-O-gentiobioside	Flavones	Flavonoids
pmb0587	Chrysoeriol-7-O-(2''-O-glucuronyl)glucoside	Flavones	Flavonoids
Hmgp003086	Tricin-7-O-rutinoside*	Flavones	Flavonoids
Lmgp004959	Tricin-7-O-neohesperidoside*	Flavones	Flavonoids
pmb0713	Tricin-7-O-(2''-O-glucosyl)glucoside	Flavones	Flavonoids
pmb0716	Tricin-4'-O-glucoside-7-O-glucoside	Flavones	Flavonoids
Hmlp003185	Luteolin-7-O-(6''-malonyl)glucoside-5-O-rhamnoside	Flavones	Flavonoids
pmb0592	Chrysoeriol-7-O-rutinoside-5-O-glucoside	Flavones	Flavonoids
mws1094	Aromadendrin (Dihydrokaempferol)	Flavanonols	Flavonoids
MWSHY0066	Taxifolin	Flavanonols	Flavonoids
Lmtn002796	Aromadendrin-7-O-glucoside	Flavanonols	Flavonoids
mws1361	Taxifolin-3-O-rhamnoside (Astilbin)	Flavanonols	Flavonoids
Xmsn002700	Taxifolin-3'-O-glucoside	Flavanonols	Flavonoids
MWSHY0137	Naringenin (5,7,4'-Trihydroxyflavanone)	Flavanones	Flavonoids
MWSHY0145	Eriodictyol (5,7,3',4'-Tetrahydroxyflavanone)	Flavanones	Flavonoids
MWSHY0009	Diosmetin (5,7,3'-Trihydroxy-4'-methoxyflavone)	Flavanones	Flavonoids
pmc1990	4'-Hydroxy-5,7-dimethoxyflavanone	Flavanones	Flavonoids
mws0463	Hesperetin	Flavanones	Flavonoids
Lmxp010913	1-(9Z-Octadecenoyl)-2-(9-oxo-nonanoyl)-sn-glycero-3-phosphocholine	Glycerol ester	Lipids
Lmhp008744	1-伪-Linolenoyl-glycerol-2,3-di-O-glucoside	Glycerol ester	Lipids
Lmhp008513	2-伪-Linolenoyl-glycerol-1,3-di-O-glucoside	Glycerol ester	Lipids
Lmhp009384	1-Linoleoylglycerol-2,3-di-O-glucoside	Glycerol ester	Lipids
Lmhp009190	2-Linoleoylglycerol-1,3-di-O-glucoside	Glycerol ester	Lipids
Hmqn003268	5,7,3',4',5'-Pentahydroxydihydroflavone	Flavanones	Flavonoids
Lmyp004617	Pinocembrin-7-O-glucoside (Pinocembroside)	Flavanones	Flavonoids
mws1179	Naringenin-7-O-glucoside (Prunin)	Flavanones	Flavonoids
HJN087	Naringenin-4'-O-glucoside	Flavanones	Flavonoids
mws0057	Eriodictyol-7-O-glucoside	Flavanones	Flavonoids
HJN086	Eriodictyol-3'-O-glucoside	Flavanones	Flavonoids
Lmsp004301	3',5,5',7-Tetrahydroxyflavanone-7-O-glucoside	Flavanones	Flavonoids
pmp000579	Diosmetin-7-O-galactoside*	Flavanones	Flavonoids
Hmmp004965	Diosmetin-7-O-glucoside*	Flavanones	Flavonoids
pme1598	Hesperetin-5-O-glucoside	Flavanones	Flavonoids
mws1454	Persicoside	Flavanones	Flavonoids
HJAP135	Pinocembrin-7-O-(6''-O-malonyl)glucoside	Flavanones	Flavonoids
pma0791	Naringenin-7-O-(6''-malonyl)glucoside	Flavanones	Flavonoids
mws0046	Naringenin-7-O-Neohesperidoside(Naringin)	Flavanones	Flavonoids
MWSHY0092	Eriodictyol-7-O-Rutinoside (Eriocitrin)	Flavanones	Flavonoids
mws1661	Diosmetin-7-O-rutinoside (Diosmin)*	Flavanones	Flavonoids
pmp001080	Diosmetin-7-O-Neohesperidoside (Neodiosmin)*	Flavanones	Flavonoids
Lmzn001875	Naringenin-7-O-Rutinoside-4'-O-glucoside	Flavanones	Flavonoids
pmp000964	Aureusidin	Aurones	Flavonoids
Lmsp004915	Aureusidin-4-O-glucoside	Aurones	Flavonoids
Lmmp007480	2,4,4'-trihydroxychalcone	Chalcones	Flavonoids
pme1201	Phloretin	Chalcones	Flavonoids
Lmsp004137	3,4,2',4',6'-Pentahydroxychalcone	Chalcones	Flavonoids
HJN055	Dihydrocharcone-4'-O-glucoside	Chalcones	Flavonoids
mws2118	Phloretin-2'-O-glucoside (Phlorizin)	Chalcones	Flavonoids
Hmpn005101	Sieboldin	Chalcones	Flavonoids

## Sheet: Table S5
Table S5 Pearson correlation between structural genes of fatty acids biosynthesis and transcription factors in the same cluster
TF	SG	PCC	pvalue	cluster	SG_name	TF_name	TF_class	Best match
Ovio35825	Ovio35825	1	0	3	bHLH42_tt8	OvbHLH_169	bHLH	AT4G09820.1
Ovio28374	Ovio32185	0.999996	3.7795e-06	2	KCR	OvG2-like_47	G2-like	AT4G17695.1
Ovio44915	Ovio43049	0.999992	8.35242e-06	3	ANR_ban	OvWRKY_91	WRKY	AT3G04670.1
Ovio30775	Ovio46397	0.999991	9.07893e-06	3	LACS	OvMYB_156	MYB	AT1G79180.1
Ovio09662	Ovio06457	0.99999	9.95666e-06	3	PP	OvWRKY_24	WRKY	AT3G56400.1
Ovio44900	Ovio37572	0.999988	1.17776e-05	3	BCCP	OvB3_91	B3	AT2G30470.1
Ovio26928	Ovio29774	0.999983	1.74304e-05	3	ER	OvGATA_30	GATA	AT4G34680.2
Ovio43426	Ovio03356	0.99998	1.96061e-05	3	PP	OvbZIP_108	bZIP	AT1G58110.1
Ovio02782	Ovio07758	0.99998	2.02342e-05	3	LACS	OvGRAS_4	GRAS	AT1G21450.1
Ovio36666	Ovio44042	0.999971	2.94631e-05	3	HAD	OvbHLH_175	bHLH	AT5G57150.1
Ovio31019	Ovio31702	0.999968	3.16338e-05	3	HmACC	OvFAR1_12	FAR1	AT1G76320.1
Ovio44315	Ovio29774	0.999967	3.26598e-05	3	ER	OvB3_85	B3	AT4G00260.1
Ovio21631	Ovio13706	0.999964	3.59734e-05	3	GPAT	OvB3_46	B3	AT5G25475.2
Ovio21638	Ovio05722	0.999964	3.62396e-05	3	DFR_TT3	OvERF_40	ERF	AT5G25390.1
Ovio14912	Ovio07758	0.999963	3.74961e-05	3	LACS	OvFAR1_6	FAR1	AT4G38180.1
Ovio49789	Ovio05130	0.999959	4.09047e-05	3	ANR_ban	OvMYB_246	MYB	AT3G29020.2
Ovio47179	Ovio05049	0.999956	4.44183e-05	3	KASIII	OvGRAS_51	GRAS	AT2G37650.1
Ovio37363	Ovio26115	0.999937	6.30547e-05	3	KAS II	OvSBP_19	SBP	AT5G18830.1
Ovio31135	Ovio46397	0.999934	6.57612e-05	3	LACS	OvZF-HD_24	ZF-HD	AT1G75240.1
Ovio44718	Ovio43049	0.999923	7.71647e-05	3	ANR_ban	OvGATA_48	GATA	AT1G08010.2
Ovio49081	Ovio13706	0.999922	7.8018e-05	3	GPAT	OvGATA_54	GATA	AT4G16141.1
Ovio25409	Ovio06457	0.999921	7.9471e-05	3	PP	OvERF_46	ERF	AT1G68550.1
Ovio36963	Ovio13706	0.99992	7.98845e-05	3	GPAT	OvDof_62	Dof	AT5G60200.1
Ovio22117	Ovio05121	0.999919	8.05318e-05	3	ANR_ban	OvDof_38	Dof	AT5G65590.1
Ovio26791	Ovio05121	0.999914	8.61462e-05	3	ANR_ban	OvHD-ZIP_43	HD-ZIP	AT4G36740.1
Ovio23636	Ovio10288	0.99991	8.95267e-05	3	F3H_TT6	OvbHLH_112	bHLH	AT3G26744.1
Ovio08662	Ovio39206	0.99991	8.99993e-05	2	HACD	OvGATA_9	GATA	AT4G34680.2
Ovio16623	Ovio05049	0.99991	9.01083e-05	3	KASIII	OvB3_31	B3	AT1G49480.1
Ovio23282	Ovio20609	0.9999	0.000100428	3	PP	OvGATA_25	GATA	AT5G49300.1
Ovio37699	Ovio05130	0.999893	0.000106805	3	ANR_ban	OvMYB_186	MYB	AT5G14750.1
Ovio44375	Ovio44042	0.999887	0.00011259	3	HAD	OvARR-B_25	ARR-B	AT2G25180.1
Ovio08933	Ovio46397	0.999884	0.00011589	3	LACS	OvDof_22	Dof	AT4G38000.1
Ovio42727	Ovio33884	0.999882	0.000118047	3	CHI_TT5	OvDof_67	Dof	AT1G64620.1
Ovio26485	Ovio06457	0.999879	0.000120738	3	PP	OvWRKY_51	WRKY	AT1G80840.1
Ovio28863	Ovio39749	0.999874	0.000126349	3	BCCP	OvB3_59	B3	AT3G18990.1
Ovio22117	Ovio43049	0.999867	0.000133334	3	ANR_ban	OvDof_38	Dof	AT5G65590.1
Ovio22144	Ovio31702	0.999856	0.000143955	3	HmACC	OvMYB_related_47	MYB_related	AT5G67580.1
Ovio48673	Ovio13706	0.999852	0.000147558	3	GPAT	OvB3_105	B3	AT2G24645.1
Ovio48673	Ovio46397	0.999849	0.000150907	3	LACS	OvB3_105	B3	AT2G24645.1
Ovio30574	Ovio37757	0.999834	0.000165898	3	CHS_TT4	OvG2-like_51	G2-like	AT4G28610.1
Ovio22412	Ovio05130	0.999834	0.0001659	3	ANR_ban	OvDof_41	Dof	AT5G65590.1
Ovio47179	Ovio26115	0.99983	0.000169579	3	KAS II	OvGRAS_51	GRAS	AT2G37650.1
Ovio16751	Ovio44042	0.999823	0.000176615	3	HAD	OvMYB_related_33	MYB_related	AT1G49950.1
Ovio21934	Ovio21688	0.999823	0.000176997	3	TTG1_TTG	OvbHLH_100	bHLH	AT5G62610.1
Ovio45175	Ovio05119	0.999822	0.000177752	3	ANR_ban	OvARF_29	ARF	AT2G33860.1
Ovio12598	Ovio10805	0.999817	0.000182975	3	FATA	OvG2-like_15	G2-like	AT3G10760.1
Ovio08933	Ovio14493	0.999814	0.000185799	3	aha10_TT13	OvDof_22	Dof	AT4G38000.1
Ovio28700	Ovio46397	0.999812	0.000187942	3	LACS	OvCPP_12	CPP	AT4G14770.1
Ovio21041	Ovio46397	0.999805	0.000194672	3	LACS	OvMYB_83	MYB	AT3G27785.1
Ovio44900	Ovio22984	0.999802	0.000198434	3	TTG1_TTG	OvB3_91	B3	AT2G30470.1
Ovio15984	Ovio10288	0.999795	0.000204791	3	F3H_TT6	OvC2H2_50	C2H2	AT1G34790.1
Ovio30363	Ovio46397	0.999794	0.000205816	3	LACS	OvZF-HD_23	ZF-HD	AT2G18350.1
Ovio40170	Ovio07725	0.999794	0.000206321	3	LPAAT	OvARF_25	ARF	AT5G20730.2
Ovio19327	Ovio05130	0.999793	0.000206719	3	ANR_ban	OvMYB_80	MYB	AT5G35550.1
Ovio39768	Ovio47954	0.999777	0.00022303	3	C4H_C4H	OvG2-like_64	G2-like	AT5G16560.1
Ovio22117	Ovio39822	0.999776	0.000224421	3	GST_tt19	OvDof_38	Dof	AT5G65590.1
Ovio22144	Ovio09506	0.999773	0.000227124	3	LPAAT	OvMYB_related_47	MYB_related	AT5G67580.1
Ovio39542	Ovio31161	0.999768	0.000232376	2	KAS II	OvMYB_206	MYB	AT5G14340.1
Ovio28863	Ovio31160	0.999766	0.00023413	3	KAS II	OvB3_59	B3	AT3G18990.1
Ovio15335	Ovio06457	0.999763	0.00023699	3	PP	OvC2H2_47	C2H2	AT1G25250.1
Ovio12267	Ovio05121	0.999756	0.000244051	3	ANR_ban	OvERF_19	ERF	AT3G14230.3
Ovio22844	Ovio27759	0.999756	0.000244171	3	LPAAT	OvTCP_12	TCP	AT5G23280.1
Ovio46195	Ovio46397	0.999755	0.000245255	3	LACS	OvHD-ZIP_84	HD-ZIP	AT3G61150.1
Ovio21612	Ovio10288	0.999742	0.000258255	3	F3H_TT6	OvGATA_23	GATA	AT5G25830.1
Ovio11372	Ovio31160	0.999742	0.00025827	3	KAS II	OvCPP_3	CPP	AT3G22780.1
Ovio12267	Ovio43049	0.999736	0.000264453	3	ANR_ban	OvERF_19	ERF	AT3G14230.3
Ovio38951	Ovio39478	0.999735	0.000264825	3	PDAT	OvbZIP_101	bZIP	AT5G06960.1
Ovio12267	Ovio05130	0.999735	0.000264838	3	ANR_ban	OvERF_19	ERF	AT3G14230.3
Ovio38402	Ovio46397	0.999706	0.000294158	3	LACS	OvC2H2_118	C2H2	AT5G03150.1
Ovio08384	Ovio05049	0.999704	0.000295512	3	KASIII	OvTrihelix_7	Trihelix	AT4G31270.1
Ovio47253	Ovio43049	0.999701	0.000299017	3	ANR_ban	OvMYB_related_109	MYB_related	AT2G36960.3
Ovio09291	Ovio09506	0.999697	0.00030257	3	LPAAT	OvHD-ZIP_16	HD-ZIP	AT3G60390.1
Ovio34653	Ovio05125	0.999695	0.000304635	3	ANR_ban	OvbZIP_90	bZIP	AT4G01120.1
Ovio01602	Ovio05130	0.999681	0.000319181	3	ANR_ban	OvTrihelix_2	Trihelix	AT1G33240.1
Ovio37668	Ovio14493	0.999678	0.000322203	3	aha10_TT13	OvHD-ZIP_63	HD-ZIP	AT5G15150.1
Ovio17675	Ovio37757	0.999678	0.00032246	3	CHS_TT4	OvGeBP_9	GeBP	AT3G04930.1
Ovio47238	Ovio46397	0.999669	0.000330846	3	LACS	OvNF-YB_28	NF-YB	AT2G37060.1
Ovio42727	Ovio44042	0.999663	0.000336725	3	HAD	OvDof_67	Dof	AT1G64620.1
Ovio06420	Ovio14493	0.999662	0.000337868	3	aha10_TT13	OvNF-YB_5	NF-YB	AT5G47640.1
Ovio32861	Ovio46397	0.999659	0.000341184	3	LACS	OvTCP_24	TCP	AT3G47620.1
Ovio37699	Ovio19327	0.999653	0.000346759	3	MYB123_tt2	OvMYB_186	MYB	AT5G14750.1
Ovio45175	Ovio07579	0.999652	0.000348294	3	LDOX_TT18	OvARF_29	ARF	AT2G33860.1
Ovio37699	Ovio05121	0.999648	0.000351747	3	ANR_ban	OvMYB_186	MYB	AT5G14750.1
Ovio08743	Ovio05049	0.999648	0.000351829	3	KASIII	OvNin-like_6	Nin-like	AT4G35590.1
Ovio42632	Ovio43049	0.999648	0.000352397	3	ANR_ban	OvHD-ZIP_75	HD-ZIP	AT4G00730.1
Ovio34438	Ovio46397	0.999642	0.000358284	3	LACS	OvMYB_related_73	MYB_related	AT3G62610.1
Ovio30574	Ovio29774	0.999642	0.000358439	3	ER	OvG2-like_51	G2-like	AT4G28610.1
Ovio44961	Ovio10285	0.99964	0.000360335	3	F3H_TT6	OvMYB_229	MYB	AT2G31180.1
Ovio46445	Ovio43049	0.999638	0.000361532	3	ANR_ban	OvC3H_77	C3H	AT2G47850.1
Ovio08743	Ovio26115	0.999633	0.000366883	3	KAS II	OvNin-like_6	Nin-like	AT4G35590.1
Ovio30363	Ovio13706	0.999633	0.000367257	3	GPAT	OvZF-HD_23	ZF-HD	AT2G18350.1
Ovio45402	Ovio10288	0.999631	0.000368658	3	F3H_TT6	OvMYB_231	MYB	AT2G36890.1
Ovio37363	Ovio05049	0.999628	0.000371987	3	KASIII	OvSBP_19	SBP	AT5G18830.1
Ovio28039	Ovio22984	0.999628	0.00037241	3	TTG1_TTG	OvB3_56	B3	AT4G21550.1
Ovio40911	Ovio09506	0.999625	0.000374894	3	LPAAT	OvWRKY_78	WRKY	AT4G26640.2
Ovio04181	Ovio42934	0.999623	0.000376748	3	KASIII	OvbHLH_21	bHLH	AT1G05805.1
Ovio34624	Ovio03356	0.999617	0.000382531	3	PP	OvHD-ZIP_56	HD-ZIP	AT4G00730.1
Ovio25941	Ovio37757	0.99961	0.000390281	3	CHS_TT4	OvMYB_related_56	MYB_related	AT1G72650.2
Ovio35688	Ovio10805	0.999604	0.000396434	3	FATA	OvbHLH_168	bHLH	AT4G09180.1
Ovio28020	Ovio05125	0.999596	0.00040401	3	ANR_ban	OvHD-ZIP_44	HD-ZIP	AT4G21750.2
Ovio09291	Ovio31702	0.999592	0.000408004	3	HmACC	OvHD-ZIP_16	HD-ZIP	AT3G60390.1
Ovio26273	Ovio22984	0.999591	0.000408996	3	TTG1_TTG	OvTrihelix_31	Trihelix	AT1G76880.1
Ovio11372	Ovio39749	0.999589	0.000410847	3	BCCP	OvCPP_3	CPP	AT3G22780.1
Ovio26791	Ovio43049	0.999579	0.000421057	3	ANR_ban	OvHD-ZIP_43	HD-ZIP	AT4G36740.1
Ovio26904	Ovio29774	0.999565	0.000435218	3	ER	OvbZIP_71	bZIP	AT4G35040.1
Ovio42652	Ovio13706	0.999561	0.000439485	3	GPAT	OvbHLH_193	bHLH	AT4G00480.1
Ovio08870	Ovio33884	0.999559	0.000440615	3	CHI_TT5	OvbHLH_47	bHLH	AT4G36930.1
Ovio02067	Ovio16979	0.999556	0.000444397	2	4CL1_4CL	OvDof_2	Dof	AT1G29160.1
Ovio25846	Ovio44042	0.999544	0.000456019	3	HAD	OvTCP_18	TCP	AT1G72010.1
Ovio25419	Ovio22984	0.999534	0.000465856	3	TTG1_TTG	OvG2-like_42	G2-like	AT1G68670.1
Ovio16460	Ovio06457	0.999529	0.000471241	3	PP	OvE2F/DP_3	E2F/DP	AT1G47870.1
Ovio37699	Ovio05125	0.999526	0.000474172	3	ANR_ban	OvMYB_186	MYB	AT5G14750.1
Ovio03392	Ovio05130	0.999515	0.000484827	3	ANR_ban	OvZF-HD_3	ZF-HD	AT1G14687.1
Ovio49238	Ovio22984	0.999514	0.000486199	3	TTG1_TTG	OvFAR1_19	FAR1	AT4G15090.1
Ovio25941	Ovio03356	0.999513	0.000486792	3	PP	OvMYB_related_56	MYB_related	AT1G72650.2
Ovio22162	Ovio19840	0.999498	0.000501586	3	DFR_TT3	OvbHLH_103	bHLH	AT5G67110.1
Ovio40391	Ovio07758	0.999495	0.000505208	3	LACS	OvB3_75	B3	AT5G60142.1
Ovio14577	Ovio39478	0.999494	0.000505704	3	PDAT	OvMYB_related_28	MYB_related	AT1G18330.1
Ovio33834	Ovio39749	0.999474	0.000526242	3	BCCP	OvGATA_42	GATA	AT3G54810.2
Ovio18524	Ovio22984	0.999473	0.000526825	3	TTG1_TTG	OvTrihelix_23	Trihelix	AT1G54060.1
Ovio23636	Ovio07579	0.999473	0.000527048	3	LDOX_TT18	OvbHLH_112	bHLH	AT3G26744.1
Ovio29373	Ovio05049	0.999471	0.000529117	3	KASIII	OvbHLH_141	bHLH	AT3G23210.1
Ovio22117	Ovio09391	0.999442	0.000557556	3	MATE_tt12	OvDof_38	Dof	AT5G65590.1
Ovio33775	Ovio26115	0.999439	0.000561299	3	KAS II	OvAP2_12	AP2	AT3G54320.3
Ovio22433	Ovio22984	0.999432	0.00056753	3	TTG1_TTG	OvHD-ZIP_36	HD-ZIP	AT5G65310.1
Ovio37408	Ovio09506	0.999432	0.000568206	3	LPAAT	OvNAC_120	NAC	AT5G18270.1
Ovio22988	Ovio20609	0.999423	0.000576616	3	PP	OvNAC_83	NAC	AT5G24590.2
Ovio16406	Ovio43049	0.999412	0.000588047	3	ANR_ban	OvTrihelix_17	Trihelix	AT1G33240.1
Ovio32455	Ovio31160	0.999412	0.000588171	3	KAS II	OvLBD_46	LBD	AT1G65620.3
Ovio42030	Ovio03356	0.999412	0.00058839	3	PP	OvGRAS_43	GRAS	AT4G00150.1
Ovio08560	Ovio22984	0.999407	0.000593367	3	TTG1_TTG	OvMYB_24	MYB	AT4G33450.1
Ovio22162	Ovio14493	0.999398	0.00060205	3	aha10_TT13	OvbHLH_103	bHLH	AT5G67110.1
Ovio02379	Ovio31702	0.999394	0.000606355	3	HmACC	OvC2H2_10	C2H2	AT1G26590.1
Ovio28020	Ovio43049	0.999393	0.000607397	3	ANR_ban	OvHD-ZIP_44	HD-ZIP	AT4G21750.2
Ovio19327	Ovio43049	0.999391	0.000609346	3	ANR_ban	OvMYB_80	MYB	AT5G35550.1
Ovio40256	Ovio23923	0.99939	0.000610305	2	DGAT	OvNAC_138	NAC	AT5G22290.1
Ovio34653	Ovio05722	0.999387	0.000612837	3	DFR_TT3	OvbZIP_90	bZIP	AT4G01120.1
Ovio46007	Ovio29774	0.999381	0.000618925	3	ER	OvHD-ZIP_82	HD-ZIP	AT2G44910.1
Ovio42030	Ovio10288	0.999378	0.000621562	3	F3H_TT6	OvGRAS_43	GRAS	AT4G00150.1
Ovio22750	Ovio13706	0.999376	0.000624109	3	GPAT	OvMYB_related_49	MYB_related	AT5G61620.1
Ovio30171	Ovio46397	0.99937	0.000629808	3	LACS	OvNAC_99	NAC	AT2G17040.1
Ovio26153	Ovio39507	0.999365	0.000634958	2	CHS_TT4	OvbZIP_65	bZIP	AT1G75390.1
Ovio26713	Ovio46397	0.999358	0.000641951	3	LACS	OvAP2_8	AP2	AT4G37750.1
Ovio42652	Ovio14493	0.999356	0.000643569	3	aha10_TT13	OvbHLH_193	bHLH	AT4G00480.1
Ovio04473	Ovio09787	0.999356	0.000644468	2	CHI_TT5	OvERF_8	ERF	AT1G01250.1
Ovio19327	Ovio05121	0.999352	0.000647842	3	ANR_ban	OvMYB_80	MYB	AT5G35550.1
Ovio34653	Ovio19840	0.999352	0.000648036	3	DFR_TT3	OvbZIP_90	bZIP	AT4G01120.1
Ovio33775	Ovio05049	0.99931	0.00068998	3	KASIII	OvAP2_12	AP2	AT3G54320.3
Ovio37699	Ovio43049	0.999309	0.000690927	3	ANR_ban	OvMYB_186	MYB	AT5G14750.1
Ovio08384	Ovio26115	0.999308	0.000692211	3	KAS II	OvTrihelix_7	Trihelix	AT4G31270.1
Ovio18222	Ovio06457	0.999306	0.000693602	3	PP	OvMYB_74	MYB	AT3G11450.1
Ovio13665	Ovio07758	0.999299	0.000701237	3	LACS	OvbHLH_72	bHLH	AT1G05805.1
Ovio22412	Ovio43049	0.999298	0.000701572	3	ANR_ban	OvDof_41	Dof	AT5G65590.1
Ovio47531	Ovio46397	0.999294	0.000705618	3	LACS	OvC3H_81	C3H	AT2G33835.1
Ovio29373	Ovio26115	0.999293	0.000707108	3	KAS II	OvbHLH_141	bHLH	AT3G23210.1
Ovio47757	Ovio29774	0.999292	0.000707605	3	ER	OvHD-ZIP_90	HD-ZIP	AT2G32370.1
Ovio02379	Ovio09506	0.999286	0.00071369	3	LPAAT	OvC2H2_10	C2H2	AT1G26590.1
Ovio23087	Ovio05049	0.999273	0.000726947	3	KASIII	OvGATA_24	GATA	AT5G25830.1
Ovio42632	Ovio07579	0.999263	0.000737128	3	LDOX_TT18	OvHD-ZIP_75	HD-ZIP	AT4G00730.1
Ovio33834	Ovio31160	0.99926	0.000740016	3	KAS II	OvGATA_42	GATA	AT3G54810.2
Ovio21631	Ovio46397	0.99925	0.000750018	3	LACS	OvB3_46	B3	AT5G25475.2
Ovio18100	Ovio27759	0.999249	0.000751221	3	LPAAT	OvTrihelix_20	Trihelix	AT3G10040.1
Ovio25941	Ovio10285	0.999247	0.000753146	3	F3H_TT6	OvMYB_related_56	MYB_related	AT1G72650.2
Ovio37408	Ovio31702	0.999241	0.000758883	3	HmACC	OvNAC_120	NAC	AT5G18270.1
Ovio47253	Ovio31160	0.999237	0.000763392	3	KAS II	OvMYB_related_109	MYB_related	AT2G36960.3
Ovio09277	Ovio22984	0.999235	0.000764909	3	TTG1_TTG	OvGATA_12	GATA	AT3G60530.1
Ovio03237	Ovio37572	0.999232	0.000767872	3	BCCP	OvB3_5	B3	AT1G16640.1
Ovio26351	Ovio39507	0.999225	0.000774519	2	CHS_TT4	OvbZIP_66	bZIP	AT1G77920.1
Ovio27186	Ovio33884	0.999224	0.000775888	3	CHI_TT5	OvTrihelix_33	Trihelix	AT4G31270.1
Ovio32057	Ovio29774	0.99922	0.000779747	3	ER	OvLBD_45	LBD	AT1G68510.1
Ovio21638	Ovio05125	0.999218	0.000782366	3	ANR_ban	OvERF_40	ERF	AT5G25390.1
Ovio04181	Ovio10805	0.999204	0.000795882	3	FATA	OvbHLH_21	bHLH	AT1G05805.1
Ovio44315	Ovio37757	0.999193	0.000806954	3	CHS_TT4	OvB3_85	B3	AT4G00260.1
Ovio06420	Ovio19840	0.999184	0.000816132	3	DFR_TT3	OvNF-YB_5	NF-YB	AT5G47640.1
Ovio13420	Ovio22984	0.999178	0.00082189	3	TTG1_TTG	OvC3H_20	C3H	AT1G01350.1
Ovio34653	Ovio05130	0.999176	0.000824374	3	ANR_ban	OvbZIP_90	bZIP	AT4G01120.1
Ovio43048	Ovio05049	0.999174	0.000825617	3	KASIII	OvGeBP_14	GeBP	AT1G61730.1
Ovio09129	Ovio35825	0.99916	0.000840139	3	bHLH42_tt8	OvbZIP_22	bZIP	AT3G62420.1
Ovio37699	Ovio05722	0.999158	0.000842082	3	DFR_TT3	OvMYB_186	MYB	AT5G14750.1
Ovio02830	Ovio21688	0.999156	0.000843932	3	TTG1_TTG	OvSBP_3	SBP	AT1G20980.1
Ovio32954	Ovio42934	0.999123	0.000876534	3	KASIII	OvC3H_51	C3H	AT3G48440.1
Ovio42632	Ovio10288	0.99912	0.000880371	3	F3H_TT6	OvHD-ZIP_75	HD-ZIP	AT4G00730.1
Ovio31084	Ovio37757	0.999119	0.000880998	3	CHS_TT4	OvC2H2_89	C2H2	AT1G75710.1
Ovio25988	Ovio31702	0.999114	0.000886141	3	HmACC	OvbHLH_122	bHLH	AT1G72210.1
Ovio17675	Ovio29774	0.999106	0.000894085	3	ER	OvGeBP_9	GeBP	AT3G04930.1
Ovio03153	Ovio06457	0.999104	0.000895704	3	PP	OvMYB_related_6	MYB_related	AT1G17520.1
Ovio37408	Ovio07758	0.999101	0.000899431	3	LACS	OvNAC_120	NAC	AT5G18270.1
Ovio17905	Ovio07725	0.99909	0.000909955	3	LPAAT	OvbHLH_88	bHLH	AT3G07340.1
Ovio44961	Ovio37757	0.999064	0.000936077	3	CHS_TT4	OvMYB_229	MYB	AT2G31180.1
Ovio45729	Ovio06457	0.999062	0.000937904	3	PP	OvWRKY_96	WRKY	AT2G40750.1
Ovio28020	Ovio05722	0.99906	0.000939963	3	DFR_TT3	OvHD-ZIP_44	HD-ZIP	AT4G21750.2
Ovio39542	Ovio13820	0.999059	0.000940565	2	FATB	OvMYB_206	MYB	AT5G14340.1
Ovio17291	Ovio37757	0.999054	0.000945859	3	CHS_TT4	OvTrihelix_18	Trihelix	AT1G54060.1
Ovio46723	Ovio05049	0.999053	0.000946979	3	KASIII	OvLBD_67	LBD	AT2G42430.1
Ovio07156	Ovio10285	0.999046	0.000954457	3	F3H_TT6	OvBES1_4	BES1	AT4G18890.1
Ovio03237	Ovio22984	0.999044	0.000956181	3	TTG1_TTG	OvB3_5	B3	AT1G16640.1
Ovio07156	Ovio37757	0.99903	0.000969511	3	CHS_TT4	OvBES1_4	BES1	AT4G18890.1
Ovio21638	Ovio05130	0.999029	0.000970814	3	ANR_ban	OvERF_40	ERF	AT5G25390.1
Ovio14809	Ovio22984	0.999025	0.000974735	3	TTG1_TTG	OvTrihelix_15	Trihelix	AT1G21200.1
Ovio36963	Ovio46397	0.999024	0.000975963	3	LACS	OvDof_62	Dof	AT5G60200.1
Ovio16751	Ovio33884	0.999022	0.000978243	3	CHI_TT5	OvMYB_related_33	MYB_related	AT1G49950.1
Ovio32861	Ovio13706	0.999017	0.000983003	3	GPAT	OvTCP_24	TCP	AT3G47620.1
Ovio37421	Ovio37757	0.999012	0.000988369	3	CHS_TT4	OvB3_70	B3	AT5G18000.1
Ovio39052	Ovio22984	0.998997	0.00100308	3	TTG1_TTG	OvNF-YB_22	NF-YB	AT5G23090.2
Ovio37363	Ovio29774	0.998994	0.00100642	3	ER	OvSBP_19	SBP	AT5G18830.1
Ovio31496	Ovio05049	0.998993	0.00100744	3	KASIII	OvTCP_21	TCP	AT1G72010.1
Ovio00922	Ovio39478	0.99899	0.00101048	3	PDAT	OvB3_1	B3	AT1G49480.1
Ovio07156	Ovio29774	0.998989	0.00101069	3	ER	OvBES1_4	BES1	AT4G18890.1
Ovio01798	Ovio37757	0.998982	0.00101782	3	CHS_TT4	OvC2H2_5	C2H2	AT1G30970.1
Ovio46097	Ovio05125	0.998982	0.00101814	3	ANR_ban	OvMYB_related_104	MYB_related	AT2G47210.1
Ovio46154	Ovio06457	0.998979	0.00102068	3	PP	OvERF_81	ERF	AT2G46310.1
Ovio26938	Ovio05049	0.998976	0.00102372	3	KASIII	OvbZIP_72	bZIP	AT4G34590.1
Ovio31946	Ovio10805	0.998975	0.00102458	3	FATA	OvSBP_17	SBP	AT1G69170.1
Ovio25988	Ovio09506	0.998965	0.00103453	3	LPAAT	OvbHLH_122	bHLH	AT1G72210.1
Ovio11372	Ovio19327	0.998962	0.00103781	3	MYB123_tt2	OvCPP_3	CPP	AT3G22780.1
Ovio32861	Ovio14493	0.998958	0.00104198	3	aha10_TT13	OvTCP_24	TCP	AT3G47620.1
Ovio07745	Ovio05121	0.998958	0.00104223	3	ANR_ban	OvARF_7	ARF	AT4G23980.2
Ovio45175	Ovio10288	0.998955	0.00104502	3	F3H_TT6	OvARF_29	ARF	AT2G33860.1
Ovio16138	Ovio07758	0.998953	0.00104659	3	LACS	OvHSF_10	HSF	AT1G46264.1
Ovio21190	Ovio31702	0.998952	0.0010477	3	HmACC	OvZF-HD_15	ZF-HD	AT3G28920.1
Ovio31596	Ovio29774	0.998952	0.00104816	3	ER	OvERF_61	ERF	AT1G71130.1
Ovio02344	Ovio29629	0.998951	0.00104864	3	FATA	OvbHLH_10	bHLH	AT1G26260.1
Ovio03113	Ovio06457	0.998938	0.00106169	3	PP	OvHD-ZIP_4	HD-ZIP	AT1G17920.1
Ovio16406	Ovio05121	0.998928	0.00107226	3	ANR_ban	OvTrihelix_17	Trihelix	AT1G33240.1
Ovio26609	Ovio18059	0.998924	0.00107571	3	PP	OvbZIP_67	bZIP	AT4G38900.3
Ovio43426	Ovio37757	0.998924	0.00107632	3	CHS_TT4	OvbZIP_108	bZIP	AT1G58110.1
Ovio10306	Ovio29629	0.998914	0.00108618	3	FATA	OvGATA_14	GATA	AT3G51080.1
Ovio22117	Ovio19327	0.998913	0.00108667	3	MYB123_tt2	OvDof_38	Dof	AT5G65590.1
Ovio26928	Ovio37757	0.998913	0.00108717	3	CHS_TT4	OvGATA_30	GATA	AT4G34680.2
Ovio09178	Ovio13706	0.998907	0.00109308	3	GPAT	OvARF_9	ARF	AT3G61830.1
Ovio25864	Ovio43049	0.998898	0.00110186	3	ANR_ban	OvHD-ZIP_40	HD-ZIP	AT1G73360.1
Ovio46348	Ovio05049	0.998898	0.00110202	3	KASIII	OvDof_72	Dof	AT2G46590.2
Ovio24416	Ovio27793	0.998895	0.00110523	2	LACS	OvC3H_37	C3H	AT3G48440.1
Ovio08933	Ovio13706	0.99889	0.00111005	3	GPAT	OvDof_22	Dof	AT4G38000.1
Ovio44718	Ovio07579	0.99887	0.00113044	3	LDOX_TT18	OvGATA_48	GATA	AT1G08010.2
Ovio49630	Ovio05049	0.998866	0.00113406	3	KASIII	OvGeBP_17	GeBP	AT4G00270.1
Ovio46097	Ovio19840	0.998854	0.00114622	3	DFR_TT3	OvMYB_related_104	MYB_related	AT2G47210.1
Ovio44915	Ovio05130	0.998851	0.00114906	3	ANR_ban	OvWRKY_91	WRKY	AT3G04670.1
Ovio32861	Ovio20609	0.99885	0.00114988	3	PP	OvTCP_24	TCP	AT3G47620.1
Ovio20656	Ovio22984	0.998847	0.00115297	3	TTG1_TTG	OvGRAS_23	GRAS	AT2G01570.1
Ovio01443	Ovio20609	0.998811	0.00118853	3	PP	OvHSF_2	HSF	AT1G32330.1
Ovio43426	Ovio10285	0.99881	0.0011904	3	F3H_TT6	OvbZIP_108	bZIP	AT1G58110.1
Ovio10097	Ovio43049	0.998808	0.00119241	3	ANR_ban	OvGRF_4	GRF	AT3G52910.1
Ovio47697	Ovio05130	0.998801	0.00119865	3	ANR_ban	OvMYB_242	MYB	AT2G32460.1
Ovio46097	Ovio19327	0.998786	0.0012144	3	MYB123_tt2	OvMYB_related_104	MYB_related	AT2G47210.1
Ovio33242	Ovio31702	0.998784	0.00121616	3	HmACC	OvC2H2_99	C2H2	AT3G50700.1
Ovio10593	Ovio10805	0.998783	0.00121692	3	FATA	OvbZIP_29	bZIP	AT2G16770.1
Ovio32376	Ovio13403	0.998772	0.00122786	2	GPAT	OvMYB_162	MYB	AT1G56650.1
Ovio39542	Ovio34242	0.998772	0.001228	2	MATE_tt12	OvMYB_206	MYB	AT5G14340.1
Ovio20545	Ovio20609	0.998755	0.00124487	3	PP	OvHD-ZIP_31	HD-ZIP	AT5G47370.1
Ovio21612	Ovio03356	0.998747	0.00125315	3	PP	OvGATA_23	GATA	AT5G25830.1
Ovio21190	Ovio09506	0.998745	0.00125513	3	LPAAT	OvZF-HD_15	ZF-HD	AT3G28920.1
Ovio15984	Ovio43049	0.998741	0.00125858	3	ANR_ban	OvC2H2_50	C2H2	AT1G34790.1
Ovio22681	Ovio04130	0.998741	0.00125941	3	GPAT	OvMYB_104	MYB	AT5G62470.2
Ovio11785	Ovio05049	0.998726	0.0012736	3	KASIII	OvB3_20	B3	AT3G18990.1
Ovio11372	Ovio43049	0.998723	0.00127715	3	ANR_ban	OvCPP_3	CPP	AT3G22780.1
Ovio47253	Ovio05130	0.998722	0.00127803	3	ANR_ban	OvMYB_related_109	MYB_related	AT2G36960.3
Ovio09891	Ovio22984	0.998713	0.00128663	3	TTG1_TTG	OvAP2_3	AP2	AT3G54320.3
Ovio34653	Ovio19327	0.998712	0.00128832	3	MYB123_tt2	OvbZIP_90	bZIP	AT4G01120.1
Ovio37668	Ovio19840	0.998705	0.00129457	3	DFR_TT3	OvHD-ZIP_63	HD-ZIP	AT5G15150.1
Ovio46445	Ovio05130	0.998702	0.00129834	3	ANR_ban	OvC3H_77	C3H	AT2G47850.1
Ovio40345	Ovio31160	0.998699	0.00130064	3	KAS II	OvHD-ZIP_70	HD-ZIP	AT5G60690.1
Ovio22117	Ovio05130	0.998699	0.00130139	3	ANR_ban	OvDof_38	Dof	AT5G65590.1
Ovio08187	Ovio20609	0.998693	0.00130662	3	PP	OvCPP_2	CPP	AT4G29000.1
Ovio28401	Ovio03356	0.998692	0.00130781	3	PP	OvHD-ZIP_45	HD-ZIP	AT4G17460.1
Ovio40994	Ovio09506	0.998691	0.0013089	3	LPAAT	OvbHLH_186	bHLH	AT5G54680.1
Ovio24288	Ovio43049	0.998687	0.00131311	3	ANR_ban	OvNin-like_12	Nin-like	AT2G17150.1
Ovio09891	Ovio05049	0.998684	0.00131615	3	KASIII	OvAP2_3	AP2	AT3G54320.3
Ovio03568	Ovio31702	0.998659	0.00134133	3	HmACC	OvbHLH_13	bHLH	AT1G12860.1
Ovio28863	Ovio05119	0.998653	0.0013474	3	ANR_ban	OvB3_59	B3	AT3G18990.1
Ovio15750	Ovio05049	0.998645	0.00135465	3	KASIII	OvHD-ZIP_26	HD-ZIP	AT1G30490.1
Ovio29381	Ovio06457	0.998645	0.00135505	3	PP	OvMYB_153	MYB	AT3G23250.1
Ovio39130	Ovio05130	0.998643	0.00135716	3	ANR_ban	OvCAMTA_9	CAMTA	AT5G09410.2
Ovio15750	Ovio26115	0.998638	0.00136238	3	KAS II	OvHD-ZIP_26	HD-ZIP	AT1G30490.1
Ovio13533	Ovio06457	0.998637	0.0013629	3	PP	OvbZIP_35	bZIP	AT1G03970.1
Ovio40994	Ovio31702	0.998634	0.00136563	3	HmACC	OvbHLH_186	bHLH	AT5G54680.1
Ovio21638	Ovio39478	0.998619	0.00138054	3	PDAT	OvERF_40	ERF	AT5G25390.1
Ovio18524	Ovio37572	0.998616	0.00138392	3	BCCP	OvTrihelix_23	Trihelix	AT1G54060.1
Ovio26011	Ovio37757	0.998615	0.0013846	3	CHS_TT4	OvEIL_3	EIL	AT1G73730.1
Ovio44299	Ovio20609	0.998611	0.00138937	3	PP	OvWRKY_89	WRKY	AT2G24570.1
Ovio31401	Ovio05049	0.998603	0.00139715	3	KASIII	OvMYB_related_60	MYB_related	AT1G72740.1
Ovio34438	Ovio13706	0.99859	0.00141042	3	GPAT	OvMYB_related_73	MYB_related	AT3G62610.1
Ovio03568	Ovio09506	0.998588	0.00141185	3	LPAAT	OvbHLH_13	bHLH	AT1G12860.1
Ovio27157	Ovio23923	0.998578	0.00142161	2	DGAT	OvB3_55	B3	AT4G31610.1
Ovio49789	Ovio43049	0.998573	0.00142654	3	ANR_ban	OvMYB_246	MYB	AT3G29020.2
Ovio46242	Ovio10805	0.998572	0.00142822	3	FATA	OvYABBY_10	YABBY	AT2G45190.1
Ovio47868	Ovio29629	0.998566	0.00143402	3	FATA	OvbHLH_227	bHLH	AT2G31220.1
Ovio04814	Ovio06457	0.998565	0.0014349	3	PP	OvERF_9	ERF	AT1G64380.1
Ovio45175	Ovio39749	0.998563	0.00143676	3	BCCP	OvARF_29	ARF	AT2G33860.1
Ovio31812	Ovio04130	0.998557	0.00144344	3	GPAT	OvMYB_related_63	MYB_related	AT1G70000.2
Ovio16631	Ovio18059	0.998547	0.00145262	3	PP	OvG2-like_23	G2-like	AT1G49560.1
Ovio33091	Ovio06457	0.998541	0.00145927	3	PP	OvNAC_108	NAC	AT3G49530.1
Ovio33834	Ovio05119	0.998534	0.00146571	3	ANR_ban	OvGATA_42	GATA	AT3G54810.2
Ovio45175	Ovio03356	0.998526	0.00147446	3	PP	OvARF_29	ARF	AT2G33860.1
Ovio33242	Ovio09506	0.998524	0.00147555	3	LPAAT	OvC2H2_99	C2H2	AT3G50700.1
Ovio08662	Ovio39110	0.998524	0.00147557	2	FLS1_FLS	OvGATA_9	GATA	AT4G34680.2
Ovio09277	Ovio05049	0.998515	0.00148501	3	KASIII	OvGATA_12	GATA	AT3G60530.1
Ovio14577	Ovio14493	0.998506	0.00149381	3	aha10_TT13	OvMYB_related_28	MYB_related	AT1G18330.1
Ovio38418	Ovio37757	0.998503	0.00149689	3	CHS_TT4	OvMYB_related_86	MYB_related	AT5G02840.1
Ovio01382	Ovio10805	0.998481	0.00151865	3	FATA	OvbZIP_3	bZIP	AT1G43700.1
Ovio44718	Ovio10288	0.998474	0.00152593	3	F3H_TT6	OvGATA_48	GATA	AT1G08010.2
Ovio33671	Ovio29774	0.998474	0.00152606	3	ER	OvB3_64	B3	AT3G53310.1
Ovio25941	Ovio29774	0.998459	0.00154096	3	ER	OvMYB_related_56	MYB_related	AT1G72650.2
Ovio36984	Ovio09506	0.998457	0.00154267	3	LPAAT	OvARF_23	ARF	AT5G60450.1
Ovio35825	Ovio10805	0.998449	0.00155062	3	FATA	OvbHLH_169	bHLH	AT4G09820.1
Ovio46007	Ovio26115	0.998443	0.00155677	3	KAS II	OvHD-ZIP_82	HD-ZIP	AT2G44910.1
Ovio31968	Ovio05121	0.998441	0.00155868	3	ANR_ban	OvbHLH_151	bHLH	AT1G68920.3
Ovio15750	Ovio37757	0.998441	0.00155926	3	CHS_TT4	OvHD-ZIP_26	HD-ZIP	AT1G30490.1
Ovio43048	Ovio44042	0.998435	0.00156534	3	HAD	OvGeBP_14	GeBP	AT1G61730.1
Ovio29302	Ovio26115	0.998433	0.0015674	3	KAS II	OvCPP_15	CPP	AT3G22780.1
Ovio44961	Ovio03356	0.998432	0.00156796	3	PP	OvMYB_229	MYB	AT2G31180.1
Ovio31496	Ovio26115	0.998431	0.00156922	3	KAS II	OvTCP_21	TCP	AT1G72010.1
Ovio02806	Ovio31160	0.998427	0.00157265	3	KAS II	OvTrihelix_4	Trihelix	AT1G21200.1
Ovio47814	Ovio06457	0.998427	0.00157289	3	PP	OvbHLH_225	bHLH	AT1G05710.3
Ovio46007	Ovio44042	0.998427	0.00157296	3	HAD	OvHD-ZIP_82	HD-ZIP	AT2G44910.1
Ovio28232	Ovio07758	0.998416	0.0015836	3	LACS	OvMIKC_MADS_11	MIKC_MADS	AT4G18960.1
Ovio48669	Ovio06457	0.998415	0.00158518	3	PP	OvB3_101	B3	AT2G24690.1
Ovio28964	Ovio21688	0.998408	0.00159199	3	TTG1_TTG	OvbHLH_137	bHLH	AT3G19860.2
Ovio47958	Ovio37757	0.998403	0.00159741	3	CHS_TT4	OvB3_98	B3	AT2G30470.1
Ovio01602	Ovio05121	0.998403	0.00159741	3	ANR_ban	OvTrihelix_2	Trihelix	AT1G33240.1
Ovio28239	Ovio37757	0.998402	0.00159757	3	CHS_TT4	OvBES1_13	BES1	AT4G18890.1
Ovio41506	Ovio05049	0.998401	0.00159923	3	KASIII	OvWRKY_80	WRKY	AT2G04880.2
Ovio02782	Ovio09506	0.998398	0.0016023	3	LPAAT	OvGRAS_4	GRAS	AT1G21450.1
Ovio03568	Ovio07758	0.998398	0.00160235	3	LACS	OvbHLH_13	bHLH	AT1G12860.1
Ovio02806	Ovio39749	0.998397	0.0016031	3	BCCP	OvTrihelix_4	Trihelix	AT1G21200.1
Ovio46097	Ovio05130	0.998391	0.00160879	3	ANR_ban	OvMYB_related_104	MYB_related	AT2G47210.1
Ovio01602	Ovio43049	0.998386	0.00161414	3	ANR_ban	OvTrihelix_2	Trihelix	AT1G33240.1
Ovio45509	Ovio44042	0.998385	0.0016148	3	HAD	OvMYB_233	MYB	AT2G38090.1
Ovio01452	Ovio29629	0.99838	0.00162031	3	FATA	OvC3H_1	C3H	AT1G32360.1
Ovio26011	Ovio07579	0.998378	0.00162202	3	LDOX_TT18	OvEIL_3	EIL	AT1G73730.1
Ovio13890	Ovio39206	0.99837	0.00163015	2	HACD	OvMYB_51	MYB	AT1G09540.1
Ovio45095	Ovio05049	0.998365	0.00163528	3	KASIII	OvC3H_73	C3H	AT2G32930.1
Ovio26011	Ovio10288	0.998361	0.00163921	3	F3H_TT6	OvEIL_3	EIL	AT1G73730.1
Ovio08560	Ovio37572	0.998352	0.0016476	3	BCCP	OvMYB_24	MYB	AT4G33450.1
Ovio46863	Ovio05049	0.99835	0.00164976	3	KASIII	OvbZIP_120	bZIP	AT2G40620.1
Ovio26938	Ovio44042	0.998342	0.00165772	3	HAD	OvbZIP_72	bZIP	AT4G34590.1
Ovio22750	Ovio46397	0.99833	0.00167007	3	LACS	OvMYB_related_49	MYB_related	AT5G61620.1
Ovio06420	Ovio46397	0.998326	0.00167351	3	LACS	OvNF-YB_5	NF-YB	AT5G47640.1
Ovio34624	Ovio37757	0.998314	0.00168567	3	CHS_TT4	OvHD-ZIP_56	HD-ZIP	AT4G00730.1
Ovio14912	Ovio31702	0.99831	0.00168988	3	HmACC	OvFAR1_6	FAR1	AT4G38180.1
Ovio45479	Ovio18298	0.9983	0.0016997	2	FAD2	OvC2H2_146	C2H2	AT2G37740.1
Ovio42533	Ovio46397	0.998299	0.00170117	3	LACS	OvB3_80	B3	AT4G01500.1
Ovio22117	Ovio07579	0.998295	0.00170546	3	LDOX_TT18	OvDof_38	Dof	AT5G65590.1
Ovio25073	Ovio05049	0.99829	0.00170974	3	KASIII	OvGRAS_31	GRAS	AT1G66350.1
Ovio48818	Ovio10805	0.998277	0.00172274	3	FATA	OvARR-B_27	ARR-B	AT4G18020.3
Ovio02114	Ovio09787	0.998273	0.00172679	2	CHI_TT5	OvDof_3	Dof	AT1G28310.2
Ovio41294	Ovio07758	0.998272	0.00172822	3	LACS	OvGRAS_41	GRAS	AT5G52510.1
Ovio28863	Ovio07579	0.998259	0.00174147	3	LDOX_TT18	OvB3_59	B3	AT3G18990.1
Ovio37668	Ovio46397	0.998256	0.00174381	3	LACS	OvHD-ZIP_63	HD-ZIP	AT5G15150.1
Ovio46723	Ovio22984	0.998242	0.00175784	3	TTG1_TTG	OvLBD_67	LBD	AT2G42430.1
Ovio47528	Ovio44042	0.998239	0.00176146	3	HAD	OvARF_31	ARF	AT2G33860.1
Ovio45175	Ovio39822	0.998219	0.00178125	3	GST_tt19	OvARF_29	ARF	AT2G33860.1
Ovio20529	Ovio22984	0.998206	0.00179418	3	TTG1_TTG	OvGATA_22	GATA	AT5G47140.1
Ovio02782	Ovio31702	0.998205	0.0017946	3	HmACC	OvGRAS_4	GRAS	AT1G21450.1
Ovio25331	Ovio09506	0.998201	0.00179936	3	LPAAT	OvC2H2_80	C2H2	AT1G68130.1
Ovio38951	Ovio05722	0.998198	0.00180235	3	DFR_TT3	OvbZIP_101	bZIP	AT5G06960.1
Ovio15975	Ovio10805	0.998197	0.00180291	3	FATA	OvC3H_25	C3H	AT1G32360.1
Ovio37699	Ovio39822	0.998184	0.00181572	3	GST_tt19	OvMYB_186	MYB	AT5G14750.1
Ovio02329	Ovio46397	0.998178	0.00182224	3	LACS	OvNAC_6	NAC	AT1G25580.1
Ovio24616	Ovio27759	0.998178	0.00182235	3	LPAAT	OvC2H2_77	C2H2	AT3G46080.1
Ovio03418	Ovio46397	0.99817	0.00182983	3	LACS	OvZF-HD_4	ZF-HD	AT1G14440.1
Ovio21107	Ovio18059	0.998163	0.00183736	3	PP	OvZF-HD_13	ZF-HD	AT3G28920.1
Ovio25846	Ovio33884	0.998163	0.00183741	3	CHI_TT5	OvTCP_18	TCP	AT1G72010.1
Ovio01681	Ovio07758	0.998142	0.00185783	3	LACS	OvbZIP_4	bZIP	AT1G32150.1
Ovio38951	Ovio14493	0.998141	0.00185931	3	aha10_TT13	OvbZIP_101	bZIP	AT5G06960.1
Ovio22358	Ovio06457	0.998139	0.00186113	3	PP	OvMYB_101	MYB	AT5G67300.1
Ovio27393	Ovio29774	0.998133	0.00186733	3	ER	OvG2-like_46	G2-like	AT4G28610.1
Ovio48220	Ovio05130	0.99813	0.00186991	3	ANR_ban	OvGATA_52	GATA	AT2G28340.1
Ovio28534	Ovio43049	0.998129	0.00187119	3	ANR_ban	OvGATA_35	GATA	AT4G16141.1
Ovio11902	Ovio09506	0.998127	0.00187328	3	LPAAT	OvB3_23	B3	AT5G25475.2
Ovio22117	Ovio05119	0.998118	0.00188216	3	ANR_ban	OvDof_38	Dof	AT5G65590.1
Ovio08909	Ovio25269	0.998116	0.00188385	2	KCR	OvbZIP_21	bZIP	AT4G37730.1
Ovio22117	Ovio10288	0.998114	0.00188563	3	F3H_TT6	OvDof_38	Dof	AT5G65590.1
Ovio20529	Ovio07758	0.998106	0.0018938	3	LACS	OvGATA_22	GATA	AT5G47140.1
Ovio46348	Ovio26115	0.998106	0.00189424	3	KAS II	OvDof_72	Dof	AT2G46590.2
Ovio18496	Ovio19327	0.998095	0.00190466	3	MYB123_tt2	OvGRF_6	GRF	AT3G13960.1
Ovio44315	Ovio26115	0.998094	0.00190616	3	KAS II	OvB3_85	B3	AT4G00260.1
Ovio13179	Ovio05119	0.998092	0.00190796	3	ANR_ban	OvWOX_11	WOX	AT3G03660.1
Ovio22410	Ovio07758	0.998092	0.00190826	3	LACS	OvbHLH_105	bHLH	AT5G65640.1
Ovio44718	Ovio31160	0.99809	0.00191019	3	KAS II	OvGATA_48	GATA	AT1G08010.2
Ovio44986	Ovio21688	0.998089	0.00191063	3	TTG1_TTG	OvbZIP_111	bZIP	AT2G31370.5
Ovio33834	Ovio07579	0.998086	0.00191383	3	LDOX_TT18	OvGATA_42	GATA	AT3G54810.2
Ovio40384	Ovio10288	0.998079	0.00192054	3	F3H_TT6	OvDof_65	Dof	AT5G60200.1
[truncated: 18,921 more rows]

## Sheet: Table S6
Table S6 Pearson correlation between structural genes of flavonoids biosynthesis and transcription factors in the same cluster
[truncated: 259 more rows]

[truncated: 2 more sheets: Table S7, Table S8]
